# Supplementary material for: 2-Bromo-N-(dibenzyl­carbamothioyl)benzamide
Source: Acta Crystallogr Sect E Struct Rep Online. 2011 Apr 29;67(Pt 5):o1218. doi: 10.1107/S1600536811014711 (PMC3089282; doi:10.1107/S1600536811014711)
Supplement: Supplementary file 1 [file e-67-o1218-sup1.cif]

##############################################################################
#                                                                            #
# This CIF contains the data in a paper accepted for publication in          #
# Acta Crystallographica Section E. It conforms to the requirements of       #
# Notes for Authors for Acta Crystallographica Section E, and has been       #
# peer reviewed under the auspices of the IUCr Commission on Journals.       #
#                                                                            #
# Full details of the Crystallographic Information File format               #
# are given in the paper "The Crystallographic Information File (CIF):       #
# a New Standard Archive File for Crystallography" by S. R. Hall, F. H.      #
# Allen and I. D. Brown [Acta Cryst. (1991), A47, 655-685].                  #
#                                                                            #
# The current version of the core CIF dictionary is obtainable from          #
# ftp://ftp.iucr.org/pub/cif_core.dic.                                       #
#                                                                            #
# Software is freely available for graphical display of the structure(s)     #
# in this CIF. For information consult the CIF software page                 #
# http://www.iucr.org/resources/cif/software.                                #
#                                                                            #
# This file may be used for bona fide research purposes within the           #
# scientific community so long as proper attribution is given to the journal # 
# article from which it was obtained.                                        #
#                                                                            #
##############################################################################
data_global
_audit_creation_method     'form.cif (version 2.0)'
_journal_data_validation_number     ?
_journal_date_recd_electronic     2011-04-14
_journal_date_accepted     2011-04-19
_journal_name_full     'Acta Crystallographica, Section E'
_journal_year     2011
_journal_volume     67
_journal_issue      5
_journal_page_first     o1218
_journal_page_last     o1218
_journal_paper_category     QO
_journal_coeditor_code     DN2677
_publ_contact_author_name     'Hassan, Ibrahim N.'
_publ_contact_author_address
;
School of Chemical Sciences and Food Technology
Universiti Kebangsaan Malaysia
43600 Bangi Selangor
Malaysia
;
_publ_contact_author_email     ibnhum@gmail.com
_publ_contact_author_fax     '+603 89215410'
_publ_contact_author_phone     '+603 89213980'
_publ_section_title
;
2-Bromo-<i>N</i>-(dibenzylcarbamothioyl)benzamide
;
loop_
    _publ_author_name
    _publ_author_address
    'Nasir, Mohd Faizal Md'
;
Fuel Cell Institute
Universiti Kebangsaan Malaysia
UKM 43600 Bangi Selangor
Malaysia
;
    'Hassan, Ibrahim N.'
;
Fuel Cell Institute
Universiti Kebangsaan Malaysia
UKM 43600 Bangi Selangor
Malaysia
;
    'Wan Daud, Wan Ramli'
;
Department of Chemical and Process Engineering
Faculty of Engineering
Universiti Kebangsaan Malaysia
UKM 43600 Bangi Selangor
Malaysia
and Fuel Cell Institute
Universiti Kebangsaan Malaysia
UKM 43600 Bangi Selangor
Malaysia
;
    'Yamin, Bohari M.'
;
School of Chemical Sciences and Food Technology
Faculty of Science and Technology
Universiti Kebangsaan Malaysia
UKM 43600 Bangi Selangor
Malaysia
;
    'Kassim, Mohammad B.'
;
School of Chemical Sciences and Food Technology
Faculty of Science and Technology
Universiti Kebangsaan Malaysia
UKM 43600 Bangi Selangor
Malaysia
and Fuel Cell Institute
Universiti Kebangsaan Malaysia
UKM 43600 Bangi Selangor
Malaysia
;
data_I
_audit_creation_method     SHELXL97
_chemical_name_systematic
;
2-Bromo-<i>N</i>-(dibenzylcarbamothioyl)benzamide
;
_chemical_name_common     ?
_chemical_formula_moiety     'C22 H19 Br N2 O S'
_chemical_formula_sum     'C22 H19 Br N2 O S'
_chemical_formula_iupac     'C22 H19 Br N2 O S'
_chemical_formula_weight     439.36
_chemical_melting_point     ?
_symmetry_cell_setting     tetragonal
_symmetry_space_group_name_H-M     'P 43'
_symmetry_space_group_name_Hall     'P 4cw'
loop_
    _symmetry_equiv_pos_as_xyz
    'x, y, z'
    '-y, x, z+3/4'
    '-x, -y, z+1/2'
    'y, -x, z+1/4'
_cell_length_a     12.2833(16)
_cell_length_b     12.2833(16)
_cell_length_c     14.002(4)
_cell_angle_alpha     90.00
_cell_angle_beta     90.00
_cell_angle_gamma     90.00
_cell_volume     2112.6(7)
_cell_formula_units_Z     4
_cell_measurement_reflns_used     2531
_cell_measurement_theta_min     1.66
_cell_measurement_theta_max     28.35
_cell_measurement_temperature     273(2)
_exptl_crystal_description     block
_exptl_crystal_colour     colourless
_exptl_crystal_size_max     0.35
_exptl_crystal_size_mid     0.31
_exptl_crystal_size_min     0.23
_exptl_crystal_density_diffrn     1.381
_exptl_crystal_density_meas     ?
_exptl_crystal_density_method     'not measured'
_exptl_crystal_F_000     896
_exptl_absorpt_coefficient_mu     2.058
_exptl_absorpt_correction_type     multi-scan
_exptl_absorpt_process_details     '(SADABS; Sheldrick, 2000)'
_exptl_absorpt_correction_T_min     0.5328
_exptl_absorpt_correction_T_max     0.6490
_exptl_special_details
;
;
_diffrn_ambient_temperature     273(2)
_diffrn_radiation_type     MoK\a
_diffrn_radiation_wavelength     0.71073
_diffrn_radiation_source     'fine-focus sealed tube'
_diffrn_radiation_monochromator     graphite
_diffrn_measurement_device_type     'Bruker SMART APEX CCD area-detector'
_diffrn_measurement_method     \w
_diffrn_detector_area_resol_mean     ?
_diffrn_reflns_number     15683
_diffrn_reflns_av_R_equivalents     0.0638
_diffrn_reflns_av_sigmaI/netI     0.0941
_diffrn_reflns_theta_min     1.66
_diffrn_reflns_theta_max     28.35
_diffrn_reflns_theta_full     28.35
_diffrn_measured_fraction_theta_max     0.997
_diffrn_measured_fraction_theta_full     0.997
_diffrn_reflns_limit_h_min     -12
_diffrn_reflns_limit_h_max     16
_diffrn_reflns_limit_k_min     -14
_diffrn_reflns_limit_k_max     16
_diffrn_reflns_limit_l_min     -18
_diffrn_reflns_limit_l_max     18
_diffrn_standards_number     ?
_diffrn_standards_interval_count     ?
_diffrn_standards_interval_time     ?
_diffrn_standards_decay_%     ?
_refine_special_details
;
Refinement of <i>F</i>^2^ against ALL reflections. The weighted <i>R</i>-factor
<i>wR</i> and goodness of fit <i>S</i> are based on <i>F</i>^2^, conventional
<i>R</i>-factors <i>R</i> are based on <i>F</i>, with <i>F</i> set to zero for
negative <i>F</i>^2^. The threshold expression of <i>F</i>^2^ >
\s(<i>F</i>^2^) is used only for calculating <i>R</i>-factors(gt) <i>etc</i>.
and is not relevant to the choice of reflections for refinement.
<i>R</i>-factors based on <i>F</i>^2^ are statistically about twice as large
as those based on <i>F</i>, and <i>R</i>-factors based on ALL data will be
even larger.
;
_reflns_number_total     5217
_reflns_number_gt     2506
_reflns_threshold_expression     I>2\s(I)
_refine_ls_structure_factor_coef     Fsqd
_refine_ls_matrix_type     full
_refine_ls_R_factor_all     0.1280
_refine_ls_R_factor_gt     0.0498
_refine_ls_wR_factor_gt     0.0992
_refine_ls_wR_factor_ref     0.1184
_refine_ls_goodness_of_fit_ref     0.933
_refine_ls_restrained_S_all     0.933
_refine_ls_number_reflns     5217
_refine_ls_number_parameters     244
_refine_ls_number_restraints     1
_refine_ls_hydrogen_treatment     constr
_refine_ls_weighting_scheme     calc
_refine_ls_weighting_details
       'calc w = 1/[\s^2^(Fo^2^)+(0.0418P)^2^+0.0000P] where P=(Fo^2^+2Fc^2^)/3'
_atom_sites_solution_hydrogens     geom
_atom_sites_solution_primary     direct
_atom_sites_solution_secondary     difmap
_refine_ls_shift/su_max     0.000
_refine_ls_shift/su_mean     0.000
_refine_diff_density_max     0.570
_refine_diff_density_min     -0.198
_refine_ls_extinction_method     none
_refine_ls_extinction_coef     ?
_refine_ls_abs_structure_details     'Flack (1983), with 2474 Friedel pairs'
_refine_ls_abs_structure_Flack     -0.001(11)
loop_
    _atom_type_symbol
    _atom_type_description
    _atom_type_scat_dispersion_real
    _atom_type_scat_dispersion_imag
    _atom_type_scat_source
    'C' 'C' 0.0033 0.0016
                         'International Tables Vol C Tables 4.2.6.8 and 6.1.1.4'
    'H' 'H' 0.0000 0.0000
                         'International Tables Vol C Tables 4.2.6.8 and 6.1.1.4'
    'N' 'N' 0.0061 0.0033
                         'International Tables Vol C Tables 4.2.6.8 and 6.1.1.4'
    'O' 'O' 0.0106 0.0060
                         'International Tables Vol C Tables 4.2.6.8 and 6.1.1.4'
    'S' 'S' 0.1246 0.1234
                         'International Tables Vol C Tables 4.2.6.8 and 6.1.1.4'
    'Br' 'Br' -0.2901 2.4595
                         'International Tables Vol C Tables 4.2.6.8 and 6.1.1.4'
_computing_data_collection     'SMART (Bruker, 2000)'
_computing_cell_refinement     'SAINT (Bruker, 2000)'
_computing_data_reduction     'SAINT (Bruker, 2000)'
_computing_structure_solution     'SHELXS97 (Sheldrick, 2008)'
_computing_structure_refinement     'SHELXL97 (Sheldrick, 2008)'
_computing_molecular_graphics
;
ORTEPIII (Burnett & Johnson, 1996), ORTEP-3 for Windows (Farrugia,
1997) and
PLATON (Spek, 2009)
;
_computing_publication_material
;
SHELXTL (Sheldrick, 2008), PARST (Nardelli, 1995) and PLATON
(Spek, 2009)
;
loop_
    _atom_site_type_symbol
    _atom_site_label
    _atom_site_fract_x
    _atom_site_fract_y
    _atom_site_fract_z
    _atom_site_U_iso_or_equiv
    _atom_site_adp_type
    _atom_site_calc_flag
    _atom_site_refinement_flags
    _atom_site_occupancy
    _atom_site_symmetry_multiplicity
    _atom_site_disorder_assembly
    _atom_site_disorder_group
    Br Br1 0.20156(4) 0.59332(4) 0.23207(5) 0.0975(2) Uani d . 1 1 . .
    S S1 0.48743(15) 0.81061(10) -0.01270(10) 0.1136(5) Uani d . 1 1 . .
    O O1 0.5373(2) 0.6765(2) 0.2480(2) 0.0656(7) Uani d . 1 1 . .
    N N1 0.4138(2) 0.6950(2) 0.1306(2) 0.0552(8) Uani d . 1 1 . .
    H H1A 0.3584 0.6663 0.1027 0.066 Uiso d R 1 1 . .
    N N2 0.4512(3) 0.8761(3) 0.1662(2) 0.0642(9) Uani d . 1 1 . .
    C C1 0.3189(3) 0.4915(3) 0.2306(3) 0.0685(11) Uani d . 1 1 . .
    C C2 0.2938(5) 0.3838(5) 0.2467(4) 0.0973(16) Uani d . 1 1 . .
    H H2A 0.2218 0.3628 0.2562 0.117 Uiso calc R 1 1 . .
    C C3 0.3751(6) 0.3079(4) 0.2485(4) 0.1067(18) Uani d . 1 1 . .
    H H3A 0.3579 0.2349 0.2578 0.128 Uiso calc R 1 1 . .
    C C4 0.4787(5) 0.3375(4) 0.2371(5) 0.0959(15) Uani d . 1 1 . .
    H H4A 0.5333 0.2851 0.2400 0.115 Uiso calc R 1 1 . .
    C C5 0.5061(4) 0.4451(3) 0.2210(3) 0.0684(11) Uani d . 1 1 . .
    H H5A 0.5786 0.4647 0.2126 0.082 Uiso calc R 1 1 . .
    C C6 0.4249(3) 0.5240(3) 0.2174(3) 0.0567(10) Uani d . 1 1 . .
    C C7 0.4632(3) 0.6395(3) 0.2022(3) 0.0517(10) Uani d . 1 1 . .
    C C8 0.4501(4) 0.7972(3) 0.1011(3) 0.0638(11) Uani d . 1 1 . .
    C C9 0.3979(4) 0.8690(3) 0.2597(3) 0.0694(12) Uani d . 1 1 . .
    H H9A 0.4523 0.8763 0.3095 0.083 Uiso calc R 1 1 . .
    H H9B 0.3645 0.7979 0.2663 0.083 Uiso calc R 1 1 . .
    C C10 0.3114(4) 0.9563(4) 0.2731(4) 0.0733(13) Uani d . 1 1 . .
    C C11 0.2355(5) 0.9757(5) 0.2031(5) 0.120(2) Uani d . 1 1 . .
    H H11A 0.2383 0.9383 0.1454 0.144 Uiso calc R 1 1 . .
    C C12 0.1542(6) 1.0525(7) 0.2202(8) 0.156(3) Uani d . 1 1 . .
    H H12A 0.1035 1.0672 0.1726 0.187 Uiso calc R 1 1 . .
    C C13 0.1477(6) 1.1055(6) 0.3037(9) 0.137(3) Uani d . 1 1 . .
    H H13A 0.0923 1.1556 0.3145 0.164 Uiso calc R 1 1 . .
    C C14 0.2215(7) 1.0855(5) 0.3709(6) 0.116(2) Uani d . 1 1 . .
    H H14A 0.2171 1.1222 0.4289 0.139 Uiso calc R 1 1 . .
    C C15 0.3049(5) 1.0111(4) 0.3565(4) 0.0841(14) Uani d . 1 1 . .
    H H15A 0.3562 0.9991 0.4041 0.101 Uiso calc R 1 1 . .
    C C16 0.5113(4) 0.9773(3) 0.1497(4) 0.0799(13) Uani d . 1 1 . .
    H H16A 0.4655 1.0387 0.1664 0.096 Uiso calc R 1 1 . .
    H H16B 0.5292 0.9831 0.0824 0.096 Uiso calc R 1 1 . .
    C C17 0.6145(4) 0.9818(3) 0.2075(4) 0.0722(13) Uani d . 1 1 . .
    C C18 0.6297(6) 1.0599(5) 0.2746(5) 0.117(2) Uani d . 1 1 . .
    H H18A 0.5758 1.1119 0.2839 0.140 Uiso calc R 1 1 . .
    C C19 0.7213(7) 1.0642(6) 0.3286(7) 0.161(4) Uani d . 1 1 . .
    H H19A 0.7279 1.1164 0.3763 0.193 Uiso calc R 1 1 . .
    C C20 0.8018(6) 0.9934(7) 0.3131(6) 0.134(3) Uani d . 1 1 . .
    H H20A 0.8672 1.0007 0.3459 0.160 Uiso calc R 1 1 . .
    C C21 0.7890(5) 0.9132(6) 0.2515(7) 0.132(3) Uani d . 1 1 . .
    H H21A 0.8432 0.8609 0.2443 0.158 Uiso calc R 1 1 . .
    C C22 0.6946(5) 0.9072(5) 0.1976(4) 0.1103(19) Uani d . 1 1 . .
    H H22A 0.6861 0.8508 0.1539 0.132 Uiso calc R 1 1 . .
loop_
    _atom_site_aniso_label
    _atom_site_aniso_U_11
    _atom_site_aniso_U_22
    _atom_site_aniso_U_33
    _atom_site_aniso_U_12
    _atom_site_aniso_U_13
    _atom_site_aniso_U_23
    Br1 0.0739(3) 0.1215(4) 0.0970(4) -0.0048(3) 0.0148(3) 0.0028(4)
    S1 0.1990(16) 0.0888(8) 0.0531(7) -0.0186(9) 0.0167(10) 0.0149(8)
    O1 0.0769(17) 0.0579(16) 0.0620(19) -0.0059(14) -0.0219(16) 0.0042(14)
    N1 0.064(2) 0.056(2) 0.0457(18) -0.0031(16) -0.0102(15) 0.0076(14)
    N2 0.082(2) 0.050(2) 0.061(2) 0.0049(18) -0.0021(18) 0.0128(18)
    C1 0.083(3) 0.072(3) 0.051(2) -0.016(2) 0.003(3) 0.007(2)
    C2 0.108(4) 0.097(4) 0.087(4) -0.042(4) 0.011(3) 0.011(3)
    C3 0.156(6) 0.066(3) 0.098(4) -0.026(4) -0.007(4) 0.014(3)
    C4 0.134(5) 0.063(3) 0.090(4) 0.012(3) -0.004(4) 0.019(3)
    C5 0.092(3) 0.057(2) 0.056(3) 0.000(2) -0.005(2) 0.013(2)
    C6 0.075(3) 0.055(2) 0.041(2) -0.009(2) -0.0036(19) 0.0091(18)
    C7 0.060(2) 0.056(2) 0.039(2) 0.007(2) -0.0019(18) 0.0025(17)
    C8 0.079(3) 0.054(3) 0.058(3) 0.001(2) -0.009(2) 0.013(2)
    C9 0.076(3) 0.065(3) 0.067(3) 0.006(2) -0.003(2) 0.004(2)
    C10 0.070(3) 0.056(3) 0.094(4) 0.001(2) -0.003(3) -0.004(2)
    C11 0.110(4) 0.113(4) 0.135(6) 0.034(4) -0.056(4) -0.034(4)
    C12 0.117(5) 0.139(6) 0.212(10) 0.046(5) -0.072(6) -0.031(7)
    C13 0.082(5) 0.090(5) 0.237(10) 0.007(4) 0.039(6) -0.006(6)
    C14 0.143(6) 0.065(4) 0.140(6) -0.003(4) 0.042(5) -0.017(4)
    C15 0.099(4) 0.058(3) 0.095(4) -0.002(3) 0.009(3) -0.009(3)
    C16 0.109(4) 0.049(3) 0.082(3) -0.004(3) 0.005(3) 0.013(2)
    C17 0.080(3) 0.048(2) 0.089(4) 0.000(2) 0.011(3) -0.002(2)
    C18 0.129(5) 0.079(4) 0.143(5) 0.021(4) -0.033(4) -0.041(4)
    C19 0.125(6) 0.128(5) 0.229(10) 0.021(5) -0.057(6) -0.094(6)
    C20 0.095(5) 0.148(6) 0.159(7) -0.013(5) -0.022(4) -0.042(5)
    C21 0.087(4) 0.143(6) 0.166(7) 0.027(4) 0.004(5) -0.039(6)
    C22 0.105(4) 0.110(4) 0.116(5) 0.013(4) 0.007(4) -0.041(3)
_geom_special_details
;
 All esds (except the esd in the dihedral angle between two l.s. planes)
 are estimated using the full covariance matrix.  The cell esds are taken
 into account individually in the estimation of esds in distances, angles
 and torsion angles; correlations between esds in cell parameters are only
 used when they are defined by crystal symmetry.  An approximate (isotropic)
 treatment of cell esds is used for estimating esds involving l.s. planes.
;
loop_
    _geom_bond_atom_site_label_1
    _geom_bond_atom_site_label_2
    _geom_bond_site_symmetry_2
    _geom_bond_distance
    _geom_bond_publ_flag
    Br1 C1 . 1.909(4) ?
    S1 C8 . 1.666(4) ?
    O1 C7 . 1.203(4) ?
    N1 C7 . 1.356(5) ?
    N1 C8 . 1.396(5) ?
    N1 H1A . 0.8602 ?
    N2 C8 . 1.330(5) ?
    N2 C16 . 1.464(6) ?
    N2 C9 . 1.467(5) ?
    C1 C6 . 1.375(5) ?
    C1 C2 . 1.376(6) ?
    C2 C3 . 1.367(8) ?
    C2 H2A . 0.9300 ?
    C3 C4 . 1.334(8) ?
    C3 H3A . 0.9300 ?
    C4 C5 . 1.382(6) ?
    C4 H4A . 0.9300 ?
    C5 C6 . 1.392(5) ?
    C5 H5A . 0.9300 ?
    C6 C7 . 1.509(5) ?
    C9 C10 . 1.521(6) ?
    C9 H9A . 0.9700 ?
    C9 H9B . 0.9700 ?
    C10 C15 . 1.350(7) ?
    C10 C11 . 1.372(7) ?
    C11 C12 . 1.394(10) ?
    C11 H11A . 0.9300 ?
    C12 C13 . 1.341(11) ?
    C12 H12A . 0.9300 ?
    C13 C14 . 1.329(11) ?
    C13 H13A . 0.9300 ?
    C14 C15 . 1.388(8) ?
    C14 H14A . 0.9300 ?
    C15 H15A . 0.9300 ?
    C16 C17 . 1.505(7) ?
    C16 H16A . 0.9700 ?
    C16 H16B . 0.9700 ?
    C17 C22 . 1.352(7) ?
    C17 C18 . 1.355(7) ?
    C18 C19 . 1.356(9) ?
    C18 H18A . 0.9300 ?
    C19 C20 . 1.334(9) ?
    C19 H19A . 0.9300 ?
    C20 C21 . 1.319(10) ?
    C20 H20A . 0.9300 ?
    C21 C22 . 1.386(9) ?
    C21 H21A . 0.9300 ?
    C22 H22A . 0.9300 ?
loop_
    _geom_angle_atom_site_label_1
    _geom_angle_atom_site_label_2
    _geom_angle_atom_site_label_3
    _geom_angle_site_symmetry_1
    _geom_angle_site_symmetry_3
    _geom_angle
    _geom_angle_publ_flag
    C7 N1 C8 . . 121.9(3) ?
    C7 N1 H1A . . 119.0 ?
    C8 N1 H1A . . 119.2 ?
    C8 N2 C16 . . 121.0(4) ?
    C8 N2 C9 . . 124.3(3) ?
    C16 N2 C9 . . 114.6(4) ?
    C6 C1 C2 . . 120.9(4) ?
    C6 C1 Br1 . . 121.7(3) ?
    C2 C1 Br1 . . 117.3(4) ?
    C3 C2 C1 . . 119.7(5) ?
    C3 C2 H2A . . 120.2 ?
    C1 C2 H2A . . 120.2 ?
    C4 C3 C2 . . 120.6(5) ?
    C4 C3 H3A . . 119.7 ?
    C2 C3 H3A . . 119.7 ?
    C3 C4 C5 . . 120.8(5) ?
    C3 C4 H4A . . 119.6 ?
    C5 C4 H4A . . 119.6 ?
    C4 C5 C6 . . 119.9(5) ?
    C4 C5 H5A . . 120.1 ?
    C6 C5 H5A . . 120.1 ?
    C1 C6 C5 . . 118.1(4) ?
    C1 C6 C7 . . 126.0(4) ?
    C5 C6 C7 . . 115.9(4) ?
    O1 C7 N1 . . 122.9(3) ?
    O1 C7 C6 . . 121.1(3) ?
    N1 C7 C6 . . 115.9(3) ?
    N2 C8 N1 . . 117.1(3) ?
    N2 C8 S1 . . 125.5(3) ?
    N1 C8 S1 . . 117.4(3) ?
    N2 C9 C10 . . 112.3(4) ?
    N2 C9 H9A . . 109.1 ?
    C10 C9 H9A . . 109.1 ?
    N2 C9 H9B . . 109.1 ?
    C10 C9 H9B . . 109.1 ?
    H9A C9 H9B . . 107.9 ?
    C15 C10 C11 . . 119.4(5) ?
    C15 C10 C9 . . 119.9(5) ?
    C11 C10 C9 . . 120.6(5) ?
    C10 C11 C12 . . 118.7(6) ?
    C10 C11 H11A . . 120.6 ?
    C12 C11 H11A . . 120.6 ?
    C13 C12 C11 . . 121.4(7) ?
    C13 C12 H12A . . 119.3 ?
    C11 C12 H12A . . 119.3 ?
    C14 C13 C12 . . 119.1(7) ?
    C14 C13 H13A . . 120.4 ?
    C12 C13 H13A . . 120.4 ?
    C13 C14 C15 . . 121.4(7) ?
    C13 C14 H14A . . 119.3 ?
    C15 C14 H14A . . 119.3 ?
    C10 C15 C14 . . 119.9(6) ?
    C10 C15 H15A . . 120.1 ?
    C14 C15 H15A . . 120.1 ?
    N2 C16 C17 . . 111.8(4) ?
    N2 C16 H16A . . 109.3 ?
    C17 C16 H16A . . 109.3 ?
    N2 C16 H16B . . 109.3 ?
    C17 C16 H16B . . 109.3 ?
    H16A C16 H16B . . 107.9 ?
    C22 C17 C18 . . 116.8(5) ?
    C22 C17 C16 . . 122.2(5) ?
    C18 C17 C16 . . 121.0(5) ?
    C17 C18 C19 . . 121.9(6) ?
    C17 C18 H18A . . 119.1 ?
    C19 C18 H18A . . 119.1 ?
    C20 C19 C18 . . 119.9(7) ?
    C20 C19 H19A . . 120.0 ?
    C18 C19 H19A . . 120.0 ?
    C21 C20 C19 . . 120.3(7) ?
    C21 C20 H20A . . 119.8 ?
    C19 C20 H20A . . 119.8 ?
    C20 C21 C22 . . 119.7(6) ?
    C20 C21 H21A . . 120.2 ?
    C22 C21 H21A . . 120.2 ?
    C17 C22 C21 . . 121.1(5) ?
    C17 C22 H22A . . 119.4 ?
    C21 C22 H22A . . 119.4 ?
loop_
    _geom_hbond_atom_site_label_D
    _geom_hbond_atom_site_label_H
    _geom_hbond_atom_site_label_A
    _geom_hbond_site_symmetry_A
    _geom_hbond_distance_DH
    _geom_hbond_distance_HA
    _geom_hbond_distance_DA
    _geom_hbond_angle_DHA
    N1 H1A Br1 . 0.86 2.79 3.220(3) 112.5
    N1 H1A O1 2_654 0.86 2.20 2.903(4) 138.7
_iucr_refine_instructions_details
;
TITL I         P4(3)        R = 0.05
CELL  0.71073  12.2833  12.2833  14.0020   90.000   90.000   90.000
ZERR     1.00   0.0016   0.0016   0.0040    0.000    0.000    0.000
LATT  -1
SYMM  - Y,   X, 3/4 + Z
SYMM  - X, - Y, 1/2 + Z
SYMM    Y, - X, 1/4 + Z
SFAC  C    H    BR   N    O    S
UNIT  88   76   4    8    4    4
MERG   2
EQIV $1 -y+1, x, z-1/4
HTAB N1 Br1
HTAB N1 O1_$1
MPLA C1 C2 C3 C4 C5 C6
MPLA S1 N1 N2 C8
MPLA C10 C11 C12 C13 C14 C15
MPLA C17 C18 C19 C20 C21 C22
FMAP   2
PLAN   20
ACTA
BOND   $H
L.S.   5
TEMP     0.00
WGHT    0.041500
FVAR       1.02569
BR1   3    0.201556    0.593323    0.232069    11.00000    0.07396    0.12156 =
         0.09703    0.00282    0.01479   -0.00478
S1    6    0.487435    0.810610   -0.012701    11.00000    0.19900    0.08878 =
         0.05315    0.01491    0.01669   -0.01857
O1    5    0.537337    0.676509    0.247965    11.00000    0.07686    0.05789 =
         0.06197    0.00419   -0.02187   -0.00586
N1    4    0.413753    0.694961    0.130620    11.00000    0.06360    0.05645 =
         0.04569    0.00761   -0.01025   -0.00314
AFIX   3
H1A   2    0.358353    0.666261    0.102720    11.00000   -1.20000
AFIX   0
N2    4    0.451247    0.876099    0.166164    11.00000    0.08211    0.04990 =
         0.06066    0.01276   -0.00206    0.00494
C1    1    0.318865    0.491458    0.230603    11.00000    0.08262    0.07230 =
         0.05050    0.00736    0.00340   -0.01618
C2    1    0.293759    0.383803    0.246659    11.00000    0.10786    0.09696 =
         0.08699    0.01097    0.01088   -0.04190
AFIX  43
H2A   2    0.221827    0.362836    0.256209    11.00000   -1.20000
AFIX   0
C3    1    0.375050    0.307868    0.248501    11.00000    0.15577    0.06610 =
         0.09823    0.01384   -0.00700   -0.02616
AFIX  43
H3A   2    0.357936    0.234879    0.257792    11.00000   -1.20000
AFIX   0
C4    1    0.478746    0.337493    0.237091    11.00000    0.13442    0.06311 =
         0.09019    0.01940   -0.00439    0.01237
AFIX  43
H4A   2    0.533299    0.285097    0.239994    11.00000   -1.20000
AFIX   0
C5    1    0.506074    0.445058    0.221015    11.00000    0.09211    0.05734 =
         0.05569    0.01319   -0.00548   -0.00038
AFIX  43
H5A   2    0.578571    0.464667    0.212595    11.00000   -1.20000
AFIX   0
C6    1    0.424864    0.524048    0.217445    11.00000    0.07459    0.05490 =
         0.04065    0.00905   -0.00360   -0.00913
C7    1    0.463199    0.639465    0.202223    11.00000    0.06029    0.05617 =
         0.03861    0.00248   -0.00189    0.00704
C8    1    0.450113    0.797227    0.101094    11.00000    0.07926    0.05383 =
         0.05835    0.01305   -0.00856    0.00078
C9    1    0.397879    0.869016    0.259712    11.00000    0.07563    0.06520 =
         0.06744    0.00398   -0.00297    0.00566
AFIX  23
H9A   2    0.452321    0.876344    0.309480    11.00000   -1.20000
H9B   2    0.364457    0.797868    0.266333    11.00000   -1.20000
AFIX   0
C10   1    0.311369    0.956335    0.273066    11.00000    0.07019    0.05609 =
         0.09364   -0.00400   -0.00311    0.00127
C11   1    0.235538    0.975692    0.203108    11.00000    0.11038    0.11342 =
         0.13506   -0.03412   -0.05571    0.03365
AFIX  43
H11A  2    0.238330    0.938294    0.145408    11.00000   -1.20000
AFIX   0
C12   1    0.154247    1.052470    0.220169    11.00000    0.11662    0.13936 =
         0.21214   -0.03140   -0.07162    0.04625
AFIX  43
H12A  2    0.103479    1.067218    0.172623    11.00000   -1.20000
AFIX   0
C13   1    0.147700    1.105527    0.303707    11.00000    0.08206    0.09048 =
         0.23711   -0.00556    0.03870    0.00703
AFIX  43
H13A  2    0.092281    1.155637    0.314457    11.00000   -1.20000
AFIX   0
C14   1    0.221470    1.085539    0.370932    11.00000    0.14302    0.06515 =
         0.14040   -0.01663    0.04227   -0.00314
AFIX  43
H14A  2    0.217077    1.122210    0.428912    11.00000   -1.20000
AFIX   0
C15   1    0.304897    1.011144    0.356476    11.00000    0.09895    0.05837 =
         0.09490   -0.00877    0.00908   -0.00195
AFIX  43
H15A  2    0.356233    0.999064    0.404131    11.00000   -1.20000
AFIX   0
C16   1    0.511343    0.977281    0.149653    11.00000    0.10934    0.04888 =
         0.08159    0.01265    0.00526   -0.00432
AFIX  23
H16A  2    0.465531    1.038718    0.166362    11.00000   -1.20000
H16B  2    0.529176    0.983105    0.082360    11.00000   -1.20000
AFIX   0
C17   1    0.614525    0.981815    0.207506    11.00000    0.07956    0.04841 =
         0.08853   -0.00247    0.01101   -0.00033
C18   1    0.629678    1.059853    0.274577    11.00000    0.12867    0.07863 =
         0.14327   -0.04151   -0.03310    0.02131
AFIX  43
H18A  2    0.575761    1.111941    0.283867    11.00000   -1.20000
AFIX   0
C19   1    0.721265    1.064156    0.328558    11.00000    0.12460    0.12824 =
         0.22934   -0.09365   -0.05750    0.02090
AFIX  43
H19A  2    0.727937    1.116365    0.376303    11.00000   -1.20000
AFIX   0
C20   1    0.801789    0.993393    0.313084    11.00000    0.09454    0.14758 =
         0.15859   -0.04245   -0.02167   -0.01298
AFIX  43
H20A  2    0.867219    1.000680    0.345887    11.00000   -1.20000
AFIX   0
C21   1    0.789019    0.913183    0.251497    11.00000    0.08685    0.14291 =
         0.16642   -0.03937    0.00421    0.02655
AFIX  43
H21A  2    0.843155    0.860901    0.244246    11.00000   -1.20000
AFIX   0
C22   1    0.694568    0.907151    0.197630    11.00000    0.10484    0.11005 =
         0.11607   -0.04112    0.00660    0.01307
AFIX  43
H22A  2    0.686110    0.850762    0.153934    11.00000   -1.20000
HKLF    4
REM  I         P4(3)        R = 0.05
REM R1 =  0.0498 for   2506 Fo > 4sig(Fo)  and  0.1280 for all   5217 data
REM    244 parameters refined using      1 restraints
END
WGHT      0.0417      0.0000
REM Highest difference peak  0.570,  deepest hole -0.199,  1-sigma level  0.045
Q1    1   0.2200  0.6204  0.2939  11.00000  0.05    0.41
Q2    1   0.2019  0.6648  0.2672  11.00000  0.05    0.37
Q3    1   0.2379  0.6454  0.1831  11.00000  0.05    0.30
Q4    1   0.2816  0.5880  0.2207  11.00000  0.05    0.24
Q5    1   0.3252  1.2027  0.4797  11.00000  0.05    0.16
Q6    1   0.4582  0.8523 -0.0574  11.00000  0.05    0.15
Q7    1   0.3943  0.6688  0.0692  11.00000  0.05    0.15
Q8    1   0.4733  0.6391  0.1319  11.00000  0.05    0.14
Q9    1   0.2579  0.3485  0.2283  11.00000  0.05    0.14
Q10   1   0.7390  0.9140  0.2339  11.00000  0.05    0.14
Q11   1   0.4434  0.5247  0.2341  11.00000  0.05    0.13
Q12   1   0.4196  0.8539  0.0083  11.00000  0.05    0.13
Q13   1   0.5502  0.8238 -0.0018  11.00000  0.05    0.13
Q14   1   0.5454  0.6603  0.1842  11.00000  0.05    0.13
Q15   1   0.6918  1.0904  0.2207  11.00000  0.05    0.13
Q16   1   0.5183  1.0232  0.3241  11.00000  0.05    0.13
Q17   1   0.3313  0.3506  0.2484  11.00000  0.05    0.13
Q18   1   0.4579  0.4415  0.2343  11.00000  0.05    0.13
Q19   1   0.6040  1.0687  0.2120  11.00000  0.05    0.12
Q20   1   0.8450  0.9955  0.3326  11.00000  0.05    0.12
;
