# Supplementary material for: 2-Bromo-N-(dibenzyl­carbamothioyl)benzamide
Source: Acta Crystallogr Sect E Struct Rep Online. 2011 Apr 29;67(Pt 5):o1218. doi: 10.1107/S1600536811014711 (PMC3089282; doi:10.1107/S1600536811014711)
Supplement: Supplementary file 2 [file e-67-o1218-Isup2.hkl]

# 
# h,k,l, Fc-squared, Fo-squared, sigma(Fo-squared) and status flag 
# 
data_I
_shelx_title ' I         P4(3)        R = 0.05' 
_shelx_refln_list_code          4 
_shelx_F_calc_maximum      269.66 
_exptl_crystal_F_000       896.00 
_reflns_d_resolution_high  0.7485 
 
loop_ 
 _symmetry_equiv_pos_as_xyz 
 'x, y, z' 
 '-y, x, z+3/4' 
 '-x, -y, z+1/2' 
 'y, -x, z+1/4' 
 
_cell_length_a    12.2833 
_cell_length_b    12.2833 
_cell_length_c    14.0020 
_cell_angle_alpha  90.000 
_cell_angle_beta   90.000 
_cell_angle_gamma  90.000 
 
_shelx_F_squared_multiplier     1.000 
 
loop_ 
 _refln_index_h 
 _refln_index_k 
 _refln_index_l 
 _refln_F_squared_calc 
 _refln_F_squared_meas 
 _refln_F_squared_sigma 
 _refln_observed_status 
   0   4 -18        1.32      -36.75     39.57 o 
   1   4 -18        2.35      -12.65     70.94 o 
   0   3 -17        6.77       29.02     31.72 o 
   1   3 -17        3.99       -5.01     32.24 o 
   2   3 -17       21.33        0.08     30.00 o 
   3   3 -17       19.60       41.59     35.83 o 
  -3   4 -17       38.67       42.94     30.74 o 
  -2   4 -17       16.04       14.21     30.97 o 
  -1   4 -17       16.11       13.99     31.42 o 
   0   4 -17       35.41       49.84     27.03 o 
   1   4 -17       15.62       47.56     31.58 o 
   2   4 -17       15.68       46.36     30.45 o 
   3   4 -17        6.79       -5.08     37.07 o 
   4   4 -17       10.18       44.93    107.99 o 
  -4   5 -17        1.88      -50.15    133.19 o 
  -3   5 -17       19.71       20.27     31.57 o 
  -2   5 -17        8.51       25.76     26.04 o 
  -1   5 -17        8.40      -28.65     28.65 o 
   0   5 -17        1.52      -22.88     22.88 o 
   1   5 -17        2.43        6.70     29.30 o 
   2   5 -17       16.40       28.91     27.83 o 
   3   5 -17        3.68       36.86     32.09 o 
   4   5 -17        1.16       25.68     22.77 o 
  -3   6 -17        6.78        0.01     26.41 o 
  -2   6 -17        2.51       10.66     25.87 o 
  -1   6 -17        3.32      -30.07     33.89 o 
   0   6 -17        4.32       21.84     33.14 o 
   1   6 -17        3.03        1.70     22.39 o 
   2   6 -17        2.84        3.75     23.89 o 
   3   6 -17        8.28       55.27     33.13 o 
  -1   2 -16       81.90       59.99     29.17 o 
   0   2 -16       13.02       10.77     27.45 o 
   1   2 -16       30.92       46.22     30.07 o 
   2   2 -16       57.20       42.34     30.14 o 
  -2   3 -16        5.43       -4.86     28.13 o 
  -1   3 -16        5.93      -19.74     25.06 o 
   0   3 -16       78.86       89.31     32.84 o 
   1   3 -16       59.77       62.75     29.77 o 
   2   3 -16       18.08       26.70     30.45 o 
   3   3 -16       19.02        7.85     28.34 o 
  -3   4 -16        2.92        8.91     22.29 o 
  -2   4 -16        5.09       37.09     23.90 o 
  -1   4 -16        8.61       22.63     25.81 o 
   0   4 -16       14.63       35.06     23.35 o 
   1   4 -16        7.87        7.18     31.79 o 
   2   4 -16        3.41      -12.01     24.14 o 
   3   4 -16        0.03        3.29     19.35 o 
   4   4 -16        1.37      -19.48     36.24 o 
  -4   5 -16        4.20      -14.21     22.98 o 
  -3   5 -16        6.04        2.36     23.02 o 
  -2   5 -16       19.07       49.79     23.51 o 
  -1   5 -16        9.96       10.55     30.52 o 
   0   5 -16       12.03        7.61     20.53 o 
   1   5 -16       15.20       -0.64     20.37 o 
   2   5 -16        0.40       -3.58     23.44 o 
   3   5 -16        0.65       21.41     18.67 o 
   4   5 -16        1.50      -18.95     23.42 o 
   5   5 -16        7.99       17.29     27.17 o 
  -5   6 -16        2.78      -19.54     22.24 o 
  -4   6 -16        6.03      -17.10     24.51 o 
  -3   6 -16       15.50       -9.75     25.14 o 
  -2   6 -16        6.76       25.74     23.92 o 
  -1   6 -16        5.47        7.56     30.00 o 
   0   6 -16        5.77       -0.33     17.20 o 
   1   6 -16        7.82      -10.88     24.12 o 
   2   6 -16       22.65       43.87     20.90 o 
   3   6 -16        9.97       13.59     40.39 o 
   4   6 -16        0.97        3.06     23.55 o 
   5   6 -16        7.31       -9.69     26.45 o 
  -4   7 -16        2.32        1.72     26.18 o 
  -3   7 -16        7.53       -6.16     25.69 o 
  -2   7 -16        0.75       15.39     26.33 o 
  -1   7 -16       28.85       34.03     35.90 o 
   0   7 -16        5.48      -14.89     34.78 o 
   1   7 -16        1.70       11.90     25.13 o 
   2   7 -16        6.65      -24.86     24.86 o 
   3   7 -16        4.02      -20.35     32.61 o 
   4   7 -16        3.19       -1.26     21.81 o 
  -2   8 -16       14.44       26.86     27.20 o 
  -1   8 -16        2.98       61.60     27.26 o 
   0   8 -16        9.78       18.70     34.26 o 
   1   8 -16       17.27       10.18     25.17 o 
   2   8 -16        9.39      -17.89     25.90 o 
   0   1 -15        4.14       -3.36     23.41 o 
   1   1 -15       39.58       71.28     26.41 o 
  -1   2 -15       52.81       48.73     18.40 o 
   0   2 -15       12.52       -7.33     22.06 o 
   1   2 -15       31.49       18.85     26.18 o 
   2   2 -15       61.45       45.29     26.03 o 
  -2   3 -15        0.91       20.72     26.85 o 
  -1   3 -15       41.59       40.09     25.21 o 
   0   3 -15        8.28        1.72     24.16 o 
   1   3 -15        7.18       -1.72     27.08 o 
   2   3 -15       50.56       56.68     19.87 o 
   3   3 -15       42.36       72.76     21.32 o 
  -3   4 -15       23.07       47.89     19.96 o 
  -2   4 -15        2.19        4.01     20.30 o 
  -1   4 -15       46.08       64.20     31.45 o 
   0   4 -15        7.27      -16.43     18.11 o 
   1   4 -15       17.78       35.08     21.14 o 
   2   4 -15       39.48       74.40     19.27 o 
   3   4 -15        1.87        8.06     22.31 o 
   4   4 -15       28.68       35.70     18.41 o 
  -4   5 -15       43.55       22.94     19.87 o 
  -3   5 -15       55.96       94.44     50.89 o 
  -2   5 -15       19.13       22.77     22.74 o 
  -1   5 -15       16.77       21.76     15.75 o 
   0   5 -15        7.97       33.59     16.99 o 
   1   5 -15       28.56       40.01     17.86 o 
   2   5 -15       17.26       25.65     15.74 o 
   3   5 -15       12.50       25.35     20.40 o 
   4   5 -15       54.76       75.35     32.92 o 
   5   5 -15       17.20       41.52     23.74 o 
  -5   6 -15       11.27       13.59     19.46 o 
  -4   6 -15       24.31       28.14     21.06 o 
  -3   6 -15       15.43       13.54     21.72 o 
  -2   6 -15        5.38        5.40     22.26 o 
  -1   6 -15        8.41        9.95     29.10 o 
   0   6 -15        1.20      -10.58     15.76 o 
   1   6 -15        8.81       24.48     16.59 o 
   2   6 -15        1.00        2.57     14.20 o 
   3   6 -15       10.00       12.75     15.76 o 
   4   6 -15       24.88       48.94     19.83 o 
   5   6 -15        6.62       10.09     16.49 o 
   6   6 -15        1.63      -13.29     20.69 o 
  -6   7 -15        1.61       19.35     24.31 o 
  -5   7 -15        2.97       -3.73     19.30 o 
  -4   7 -15       13.64       41.41     21.86 o 
  -3   7 -15        1.10       -1.45     21.75 o 
  -2   7 -15        8.88      -12.61     22.17 o 
  -1   7 -15       10.94       24.61     30.97 o 
   0   7 -15       26.71       42.99     22.82 o 
   1   7 -15        5.12       15.13     23.50 o 
   2   7 -15        5.14        4.19     23.20 o 
   3   7 -15        0.94        4.17     18.79 o 
   4   7 -15        7.50       29.84     25.14 o 
   5   7 -15        1.65       21.17     25.89 o 
   6   7 -15        7.10       32.46     21.96 o 
  -5   8 -15        2.46       12.20     21.36 o 
  -4   8 -15       10.47       17.50     22.65 o 
  -3   8 -15        3.96       19.51     23.97 o 
  -2   8 -15        3.64       33.89    132.28 o 
  -1   8 -15        6.38       55.43     33.66 o 
   0   8 -15        1.57       -4.56     31.12 o 
   1   8 -15        4.14       64.11     23.46 o 
   2   8 -15        7.77       -2.70     23.52 o 
   3   8 -15        7.54        5.67     18.75 o 
   4   8 -15       17.42        2.65     23.02 o 
   5   8 -15        1.23        9.30     26.87 o 
  -3   9 -15        6.94        7.88     36.18 o 
  -2   9 -15        6.64       52.46     54.69 o 
  -1   9 -15       10.17       36.42     26.61 o 
   0   9 -15        2.51       -0.23     34.03 o 
   1   9 -15        0.17       -8.67     24.05 o 
   2   9 -15        7.42       29.00     25.16 o 
   3   9 -15        4.95       23.08     19.88 o 
   0   1 -14      175.80      172.58     22.17 o 
   1   1 -14        9.87       -0.03     14.68 o 
  -1   2 -14       74.52       60.59     26.18 o 
   0   2 -14      213.99      169.27     31.49 o 
   1   2 -14       87.46       69.02     17.58 o 
   2   2 -14       74.81       92.37     26.93 o 
  -2   3 -14        1.34       -1.87     22.06 o 
  -1   3 -14        2.43       26.03     25.88 o 
   0   3 -14        5.90        2.17     25.21 o 
   1   3 -14        6.36      -15.27     15.27 o 
   2   3 -14      148.25      145.66     20.15 o 
   3   3 -14       12.01       22.43     18.16 o 
  -3   4 -14       31.16       26.96     18.90 o 
  -2   4 -14        5.39        6.50     13.88 o 
  -1   4 -14       21.35       19.68     15.25 o 
   0   4 -14        9.73       -0.06     15.85 o 
   1   4 -14       29.95       44.89     14.12 o 
   2   4 -14        6.91       -5.44     16.42 o 
   3   4 -14       25.12       46.48     28.87 o 
   4   4 -14       45.72       57.75     16.55 o 
  -4   5 -14       22.17       36.27     17.50 o 
  -3   5 -14       21.25       31.66     17.37 o 
  -2   5 -14       32.43       39.57     30.00 o 
  -1   5 -14       42.67       60.42     14.44 o 
   0   5 -14       27.01       -0.90     14.92 o 
   1   5 -14       31.73       45.36     12.92 o 
   2   5 -14       16.91       29.36     13.99 o 
   3   5 -14       18.90       26.33     14.22 o 
   4   5 -14       10.93       -2.61     15.22 o 
   5   5 -14       14.64       -3.58     15.93 o 
  -5   6 -14       14.23       10.37     16.72 o 
  -4   6 -14        1.55        1.64     17.39 o 
  -3   6 -14       16.54       25.81     18.01 o 
  -2   6 -14       11.50       25.50     21.38 o 
  -1   6 -14        6.82       -4.07     13.89 o 
   0   6 -14       22.24       24.46     14.35 o 
   1   6 -14       44.73       46.02     13.07 o 
   2   6 -14       48.06       54.12     14.03 o 
   3   6 -14       24.57       13.04     16.37 o 
   4   6 -14       25.99       16.40     14.65 o 
   5   6 -14       21.85       24.86     15.67 o 
   6   6 -14       26.46       15.20     21.28 o 
  -6   7 -14        1.08        1.33     19.98 o 
  -5   7 -14        1.52        1.84     17.92 o 
  -4   7 -14        1.72       18.08     18.87 o 
  -3   7 -14       26.50       16.62     19.43 o 
  -2   7 -14       18.69       37.51     24.84 o 
  -1   7 -14        3.54      -25.58     31.57 o 
   0   7 -14       26.93       16.34     20.68 o 
   1   7 -14       43.24       40.71     20.64 o 
   2   7 -14       29.54       34.66     16.92 o 
   3   7 -14        4.46        1.70     19.90 o 
   4   7 -14       11.80       -2.37     16.93 o 
   5   7 -14        2.33        8.04     18.27 o 
   6   7 -14        2.03       14.90     20.87 o 
   7   7 -14       13.87       49.18     22.69 o 
  -7   8 -14        4.09       11.99     22.58 o 
  -6   8 -14        3.63        2.00     22.13 o 
  -5   8 -14        1.06       12.16     18.54 o 
  -4   8 -14        0.89      -17.15     19.94 o 
  -3   8 -14        4.14       10.84     20.96 o 
  -2   8 -14        0.57       11.05     28.60 o 
  -1   8 -14       17.42       65.52     32.91 o 
   0   8 -14       34.01       33.34     27.90 o 
   1   8 -14       11.69       36.65     22.85 o 
   2   8 -14       16.92       33.99     18.33 o 
   3   8 -14       14.28       11.96     17.85 o 
   4   8 -14        2.32       18.45     22.09 o 
   5   8 -14        0.22        5.58     18.88 o 
   6   8 -14       10.42       19.75     27.35 o 
   7   8 -14        5.56        7.40     21.13 o 
  -6   9 -14        5.78       14.63     22.81 o 
  -5   9 -14        2.69       16.31     23.24 o 
  -4   9 -14        0.11       14.13     21.02 o 
  -3   9 -14        2.29       11.65     26.53 o 
  -2   9 -14        6.40      -13.11     22.39 o 
  -1   9 -14        4.37      -11.65     24.58 o 
   0   9 -14        3.03        1.72     31.34 o 
   1   9 -14       13.33       27.58     22.32 o 
   2   9 -14       11.77       26.95     19.10 o 
   3   9 -14        2.11        3.28     19.01 o 
   4   9 -14        4.26       -8.43     23.85 o 
   5   9 -14        0.68       -3.94     24.99 o 
   6   9 -14        4.61       17.66     19.50 o 
  -4  10 -14        7.54      -21.11     21.11 o 
  -3  10 -14        4.30      -22.29     22.29 o 
  -2  10 -14       20.29       28.97     25.00 o 
  -1  10 -14       14.64       42.92     34.37 o 
   0  10 -14        7.82        7.18     33.51 o 
   1  10 -14       24.29       31.52     24.58 o 
   2  10 -14       21.95       40.40     24.18 o 
   3  10 -14        2.26       -6.09     19.34 o 
   4  10 -14        1.48       -0.19     19.85 o 
   0   1 -13       28.34       19.74     11.43 o 
   1   1 -13       31.88       20.20     14.86 o 
  -1   2 -13        6.21        7.78     19.60 o 
   0   2 -13       36.83       42.54     15.05 o 
   1   2 -13       27.96       44.04     18.21 o 
   2   2 -13      246.48      233.30     31.42 o 
  -2   3 -13       14.73       36.13     22.37 o 
  -1   3 -13       40.49       16.90     24.90 o 
   0   3 -13       52.87       75.88     16.43 o 
   1   3 -13       13.10       16.80     11.93 o 
   2   3 -13      120.06      102.30     18.85 o 
   3   3 -13       35.82       32.91     15.44 o 
  -3   4 -13       80.23       77.59     28.91 o 
  -2   4 -13       26.81       18.10     12.29 o 
  -1   4 -13        9.25       10.72     12.47 o 
   0   4 -13      133.96      175.39     15.81 o 
   1   4 -13      114.58      104.83     18.54 o 
   2   4 -13       91.04      104.52     14.11 o 
   3   4 -13       21.77        7.92     13.23 o 
   4   4 -13       73.89       80.23     15.96 o 
  -4   5 -13       33.86       21.77     14.79 o 
  -3   5 -13       55.31       59.76     17.02 o 
  -2   5 -13       83.24       63.05     18.41 o 
  -1   5 -13       10.25       10.66     12.50 o 
   0   5 -13        8.39       23.22     11.32 o 
   1   5 -13       15.11       12.63     11.78 o 
   2   5 -13      120.79      142.84     14.00 o 
   3   5 -13       23.91       37.03     13.15 o 
   4   5 -13       38.84       30.25     13.88 o 
   5   5 -13       10.51       14.51     14.16 o 
  -5   6 -13       34.25       30.50     15.40 o 
  -4   6 -13       50.17       74.59     17.01 o 
  -3   6 -13       26.51       18.20     16.31 o 
  -2   6 -13       15.18       -2.40     26.93 o 
  -1   6 -13       26.71       18.51     16.89 o 
   0   6 -13        1.92        6.82     14.29 o 
   1   6 -13       38.49       41.19     15.08 o 
   2   6 -13       23.63       40.68     12.74 o 
   3   6 -13       92.79      100.73     13.59 o 
   4   6 -13      105.68      135.42     15.85 o 
   5   6 -13      118.50      141.87     19.58 o 
   6   6 -13       54.85       71.77     18.86 o 
  -6   7 -13       15.65      -10.65     19.29 o 
  -5   7 -13        1.12      -15.88     15.88 o 
  -4   7 -13       42.82       64.22     18.52 o 
  -3   7 -13        9.19       23.39     17.18 o 
  -2   7 -13       69.99       71.47     22.16 o 
  -1   7 -13       24.88       18.63     18.39 o 
   0   7 -13        4.84      -18.66     18.66 o 
   1   7 -13       12.14       11.93     14.66 o 
   2   7 -13        0.92       -1.76     14.50 o 
   3   7 -13       25.30       32.51     14.85 o 
   4   7 -13       10.71       18.41     16.10 o 
   5   7 -13       10.73        7.97     17.21 o 
   6   7 -13        3.60       11.26     19.37 o 
   7   7 -13        6.06       14.74     19.82 o 
  -7   8 -13        9.71        7.64     21.16 o 
  -6   8 -13        1.08        8.75     20.16 o 
  -5   8 -13        0.21        8.74     16.87 o 
  -4   8 -13        8.84       39.33     18.39 o 
  -3   8 -13       24.78       55.05     18.16 o 
  -2   8 -13       27.98       61.03     24.42 o 
  -1   8 -13       17.75       21.46     26.56 o 
   0   8 -13       23.76       39.88     29.36 o 
   1   8 -13        9.16        9.73     15.94 o 
   2   8 -13       31.39       18.98     16.77 o 
   3   8 -13       47.33       49.81     47.27 o 
   4   8 -13       36.01       31.80     20.96 o 
   5   8 -13        6.57       -8.85     17.39 o 
   6   8 -13       15.02       12.54     19.63 o 
   7   8 -13        2.91       -6.95     19.87 o 
   8   8 -13        1.95      -22.14     22.14 o 
  -7   9 -13        2.21       -3.24     22.47 o 
  -6   9 -13        3.73       32.71     28.54 o 
  -5   9 -13        1.43       22.39     21.72 o 
  -4   9 -13        3.06       -8.16     18.38 o 
  -3   9 -13        2.96       23.24     19.04 o 
  -2   9 -13        1.57       12.09     19.66 o 
  -1   9 -13        8.49       13.92     31.57 o 
   0   9 -13       12.58       16.22     20.98 o 
   1   9 -13       10.52       -1.89     17.39 o 
   2   9 -13        4.08        9.28     17.39 o 
   3   9 -13        0.75        8.71     18.63 o 
   4   9 -13        8.41       28.12     28.13 o 
   5   9 -13        6.23       -0.97     17.55 o 
   6   9 -13        1.83       -7.57     18.85 o 
   7   9 -13        3.75        6.89     19.89 o 
  -6  10 -13        7.17        6.55     23.78 o 
  -5  10 -13        4.70        7.46     22.73 o 
  -4  10 -13       17.98       15.91     27.04 o 
  -3  10 -13       22.33       45.36     20.30 o 
  -2  10 -13       35.42       52.95     23.85 o 
  -1  10 -13       28.77       87.05     22.68 o 
   0  10 -13       11.45       -5.31     31.64 o 
   1  10 -13        8.78        6.11     16.87 o 
   2  10 -13        2.29       -1.05     16.99 o 
   3  10 -13        0.27        9.39     18.39 o 
   4  10 -13        5.69       19.87     23.41 o 
   5  10 -13        0.47       19.02     18.78 o 
   6  10 -13        2.23       21.51     20.98 o 
  -4  11 -13        7.60       20.54     25.07 o 
  -3  11 -13        2.81      -13.56     20.09 o 
  -2  11 -13        0.05        5.10     21.01 o 
  -1  11 -13        0.96      -16.51     21.38 o 
   0  11 -13        0.06       12.19     29.22 o 
   1  11 -13        0.84        1.26     21.92 o 
   2  11 -13        2.54        5.71     18.46 o 
   3  11 -13        4.66       25.58     20.81 o 
   4  11 -13        2.26        9.76     19.92 o 
   0   0 -12     1338.14     1260.22    113.02 o 
   0   1 -12      313.67      285.91     19.92 o 
   1   1 -12      108.14       76.17     14.33 o 
  -1   2 -12      678.55      673.34     48.18 o 
   0   2 -12       17.14       20.89     12.81 o 
   1   2 -12      197.32      218.64     29.77 o 
   2   2 -12      112.57       84.67     23.18 o 
  -2   3 -12      111.90      109.28     24.76 o 
  -1   3 -12       51.87       39.92     14.65 o 
   0   3 -12      388.31      428.40     22.67 o 
   1   3 -12      259.86      221.71     20.62 o 
   2   3 -12       95.55       77.44     15.69 o 
   3   3 -12       17.88        4.35     22.25 o 
  -3   4 -12       69.62      105.14     11.32 o 
  -2   4 -12      268.90      277.60     18.35 o 
  -1   4 -12       77.56       84.25     11.05 o 
   0   4 -12       38.04       22.09     10.28 o 
   1   4 -12       41.42       36.33      9.30 o 
   2   4 -12       32.71       28.68     11.32 o 
   3   4 -12       62.21       82.55     13.00 o 
   4   4 -12        8.86        8.50     12.07 o 
  -4   5 -12       12.34        8.06     12.94 o 
  -3   5 -12        5.03        0.04     13.95 o 
  -2   5 -12       36.45       33.48     11.27 o 
  -1   5 -12       46.41       33.86     11.51 o 
   0   5 -12      124.53      161.19     13.58 o 
   1   5 -12       15.38        5.11      8.74 o 
   2   5 -12        7.12        9.70     11.08 o 
   3   5 -12       20.12       33.02     11.65 o 
   4   5 -12       11.51        7.38     12.24 o 
   5   5 -12       42.13       59.86     13.78 o 
  -5   6 -12       28.44       32.19     14.04 o 
  -4   6 -12       41.59       41.59     14.58 o 
  -3   6 -12       56.73       66.80     15.55 o 
  -2   6 -12       23.26       22.27     15.64 o 
  -1   6 -12        4.67        2.92     16.35 o 
   0   6 -12       33.31       40.55     10.62 o 
   1   6 -12       98.85       96.50     12.26 o 
   2   6 -12      294.18      296.71     17.97 o 
   3   6 -12       69.65       60.83     11.98 o 
   4   6 -12       12.75       16.65     11.77 o 
   5   6 -12       27.01       43.41     16.53 o 
   6   6 -12       47.55       62.01     17.78 o 
  -6   7 -12       47.88       50.16     18.57 o 
  -5   7 -12       42.35       49.72     15.16 o 
  -4   7 -12       19.38        9.74     15.22 o 
  -3   7 -12       11.03       30.27     15.11 o 
  -2   7 -12        6.15      -16.09     19.04 o 
  -1   7 -12       56.18       51.50     18.37 o 
   0   7 -12       30.87       28.48     14.56 o 
   1   7 -12        4.79       21.90     14.19 o 
   2   7 -12       24.43       31.09     13.84 o 
   3   7 -12        4.71       12.20     14.10 o 
   4   7 -12       37.32       24.85     15.16 o 
   5   7 -12        8.74       11.56     16.60 o 
   6   7 -12        0.37        6.90     21.44 o 
   7   7 -12        7.88       29.98     26.03 o 
  -7   8 -12        1.87       30.65     21.17 o 
  -6   8 -12        1.47        2.79     19.01 o 
  -5   8 -12        0.72       18.95     15.60 o 
  -4   8 -12       44.35       53.75     16.01 o 
  -3   8 -12        4.29       30.57     15.40 o 
  -2   8 -12       31.94       68.92     18.12 o 
  -1   8 -12       15.85       24.76     19.01 o 
   0   8 -12       28.58       17.28     14.80 o 
   1   8 -12      144.39      183.23     19.79 o 
   2   8 -12       34.96       35.03     15.76 o 
   3   8 -12       29.93       45.52     14.84 o 
   4   8 -12       54.37       66.01     17.25 o 
   5   8 -12       18.72        8.29     16.70 o 
   6   8 -12       11.26       -0.56     17.20 o 
   7   8 -12        0.10       -1.07     18.27 o 
   8   8 -12        8.70        0.22     19.89 o 
  -8   9 -12        1.61       10.65     26.07 o 
  -7   9 -12       13.36       22.68     22.14 o 
  -6   9 -12       10.69       13.54     20.51 o 
  -5   9 -12       19.83       10.33     20.13 o 
  -4   9 -12        1.43      -16.03     16.03 o 
  -3   9 -12       32.02       32.38     17.64 o 
  -2   9 -12       83.49      123.29     19.03 o 
  -1   9 -12        6.80       18.70     30.66 o 
   0   9 -12        1.98       -8.53     15.58 o 
   1   9 -12        7.68        7.59     15.82 o 
   2   9 -12        0.82       12.37     17.24 o 
   3   9 -12       26.44       24.20     15.85 o 
   4   9 -12        1.11       -9.36     16.10 o 
   5   9 -12        1.40       -5.01     16.26 o 
   6   9 -12        0.24       -6.13     17.15 o 
   7   9 -12        3.73       -0.96     19.56 o 
   8   9 -12       13.04       15.16     20.53 o 
  -7  10 -12        8.68       22.48     25.02 o 
  -6  10 -12        7.21      -10.57     21.19 o 
  -5  10 -12       22.49       33.73     22.09 o 
  -4  10 -12        3.06        0.08     16.23 o 
  -3  10 -12        5.81       -9.96     17.30 o 
  -2  10 -12        4.68        7.82     20.49 o 
  -1  10 -12       16.00       22.54     18.78 o 
   0  10 -12       43.83       62.13     22.43 o 
   1  10 -12       19.35        9.70     17.01 o 
   2  10 -12        5.68       -1.94     17.01 o 
   3  10 -12       10.22       12.07     17.69 o 
   4  10 -12        0.95      -17.63     17.63 o 
   5  10 -12        5.12       31.32     18.19 o 
   6  10 -12        0.99      -16.80     19.13 o 
   7  10 -12        2.40        4.32     20.95 o 
  -6  11 -12        0.99      -18.16     22.40 o 
  -5  11 -12        2.01       25.12     23.77 o 
  -4  11 -12        5.06       -6.91     21.89 o 
  -3  11 -12        7.64        8.92     17.89 o 
  -2  11 -12        0.06       12.27     18.56 o 
  -1  11 -12        4.29        4.21     18.86 o 
   0  11 -12        1.97      -20.78     23.71 o 
   1  11 -12        5.53       12.99     23.07 o 
   2  11 -12       13.40       33.77     18.93 o 
   3  11 -12        0.12      -17.72     17.72 o 
   4  11 -12        2.41       15.85     25.86 o 
   5  11 -12        6.86       18.34     19.26 o 
   6  11 -12        1.73       17.25     21.36 o 
  -3  12 -12        6.36      -10.70     22.96 o 
  -2  12 -12        6.16        6.71     18.71 o 
  -1  12 -12        2.69       18.23     19.29 o 
   0  12 -12        1.65        3.53     19.60 o 
   1  12 -12        1.59      -10.67     20.53 o 
   2  12 -12        1.29        8.92     51.58 o 
   3  12 -12        6.15      -23.77     23.77 o 
   0   1 -11       62.26       61.48     10.69 o 
   1   1 -11      367.64      378.07     26.33 o 
  -1   2 -11      338.71      348.09     25.21 o 
   0   2 -11      372.43      402.05     22.64 o 
   1   2 -11       13.41       21.67     10.68 o 
   2   2 -11       83.89       77.87     21.09 o 
  -2   3 -11       97.07      103.89     23.18 o 
  -1   3 -11      393.40      359.41     29.98 o 
   0   3 -11       75.41       81.33     11.11 o 
   1   3 -11       37.38       32.30     12.42 o 
   2   3 -11      285.83      271.23     23.33 o 
   3   3 -11      353.76      337.46     27.49 o 
  -3   4 -11      265.79      263.49     15.16 o 
  -2   4 -11       31.02       29.61     10.09 o 
  -1   4 -11      622.13      665.74     28.96 o 
   0   4 -11       22.72       20.81      7.68 o 
   1   4 -11       20.28       13.09      8.56 o 
   2   4 -11      357.20      381.37     19.55 o 
   3   4 -11       18.25       27.25     10.43 o 
   4   4 -11       74.56       79.06     12.25 o 
  -4   5 -11      132.03      151.99     14.70 o 
  -3   5 -11      436.34      494.82     18.81 o 
  -2   5 -11      229.20      227.00     16.37 o 
  -1   5 -11      279.07      224.86     14.66 o 
   0   5 -11        8.16       -0.04      7.91 o 
   1   5 -11      155.31      163.96     12.25 o 
   2   5 -11      155.57      148.41     12.57 o 
   3   5 -11      120.55      136.06     13.00 o 
   4   5 -11      104.94      120.34     13.14 o 
   5   5 -11       52.98       67.81     12.90 o 
  -5   6 -11      100.65      115.13     14.46 o 
  -4   6 -11       77.07       75.62     13.97 o 
  -3   6 -11       99.35      117.96     14.34 o 
  -2   6 -11       68.69       66.97     19.37 o 
  -1   6 -11       62.20       72.70     13.62 o 
   0   6 -11      120.79      107.89     14.03 o 
   1   6 -11      103.63      103.67     11.45 o 
   2   6 -11        3.28       -6.74     11.92 o 
   3   6 -11       38.55       28.47     12.74 o 
   4   6 -11       40.79       60.94     14.92 o 
   5   6 -11       18.25       18.48     14.97 o 
   6   6 -11       90.54      101.49     17.62 o 
  -6   7 -11        3.13       13.43     16.87 o 
  -5   7 -11       47.34       45.61     13.92 o 
  -4   7 -11      122.65      165.70     16.99 o 
  -3   7 -11       34.81       42.20     13.19 o 
  -2   7 -11        7.32        8.30     12.62 o 
  -1   7 -11       52.73       85.92     14.64 o 
   0   7 -11       57.85       58.35     14.22 o 
   1   7 -11       10.25       19.33      9.74 o 
   2   7 -11        3.04       -0.92     12.17 o 
   3   7 -11        6.07        9.37     13.00 o 
   4   7 -11       61.87       78.48     15.17 o 
   5   7 -11       43.85       57.00     15.98 o 
   6   7 -11      187.65      216.98     22.02 o 
   7   7 -11       41.03       36.88     18.52 o 
  -7   8 -11        5.88       -6.18     19.09 o 
  -6   8 -11        8.64       -2.45     17.74 o 
  -5   8 -11       12.09       -1.91     16.60 o 
  -4   8 -11       29.16       41.86     14.29 o 
  -3   8 -11       23.16       31.37     14.43 o 
  -2   8 -11       54.11       75.84     15.93 o 
  -1   8 -11       31.39       39.18     13.65 o 
   0   8 -11       36.79       46.24     15.33 o 
   1   8 -11       19.22        7.91     14.46 o 
   2   8 -11       15.60       24.52     12.00 o 
   3   8 -11       10.40       11.55     13.04 o 
   4   8 -11       31.62       39.44     14.95 o 
   5   8 -11       11.92       12.50     15.93 o 
   6   8 -11       39.74       30.75     17.22 o 
   7   8 -11       22.21       25.55     18.32 o 
   8   8 -11        0.80       -0.61     18.98 o 
  -8   9 -11        0.93        6.10     20.56 o 
  -7   9 -11        6.31        2.49     20.11 o 
  -6   9 -11        5.47       18.56     19.50 o 
  -5   9 -11       23.39       39.84     19.50 o 
  -4   9 -11       51.46       72.51     15.38 o 
  -3   9 -11       47.12       31.17     15.44 o 
  -2   9 -11       44.00       65.04     23.14 o 
  -1   9 -11       40.15       49.48     18.51 o 
   0   9 -11       18.06       32.85     15.01 o 
   1   9 -11       28.95       35.21     15.24 o 
   2   9 -11        5.28       15.08     12.74 o 
   3   9 -11        1.68        2.47     14.04 o 
   4   9 -11       18.94       30.56     16.20 o 
   5   9 -11       32.09       51.84     17.07 o 
   6   9 -11        4.85       13.74     16.95 o 
   7   9 -11        7.60        3.60     18.00 o 
   8   9 -11        4.50       10.17     19.21 o 
   9   9 -11        5.19       20.46     20.70 o 
  -8  10 -11        0.33       -1.23     21.74 o 
  -7  10 -11        1.17       -9.23     21.81 o 
  -6  10 -11        0.69       13.60     20.29 o 
  -5  10 -11        1.32      -19.69     19.69 o 
  -4  10 -11        0.46        7.93     18.67 o 
  -3  10 -11        1.53      -14.70     14.70 o 
  -2  10 -11        3.09       27.25     15.81 o 
  -1  10 -11        5.86       12.33     16.16 o 
   0  10 -11        5.28        8.12     26.62 o 
   1  10 -11       38.91       49.29     17.98 o 
   2  10 -11       30.41       32.92     16.65 o 
   3  10 -11        6.51        1.44     13.24 o 
   4  10 -11        1.35        3.14     15.88 o 
   5  10 -11        1.21       -5.58     17.11 o 
   6  10 -11        2.78       -7.40     17.82 o 
   7  10 -11        5.94       18.92     21.16 o 
   8  10 -11        2.99       -1.10     20.46 o 
  -7  11 -11        2.42       25.85     23.83 o 
  -6  11 -11        9.04       -2.86     21.80 o 
  -5  11 -11       10.58       19.73     21.73 o 
  -4  11 -11        8.92       12.37     20.76 o 
  -3  11 -11        3.53        6.25     15.88 o 
  -2  11 -11        1.03      -15.19     15.70 o 
  -1  11 -11        7.13       30.48     16.86 o 
   0  11 -11       14.59       26.30     17.08 o 
   1  11 -11        7.34       -9.72     23.60 o 
   2  11 -11        9.72        7.90     17.36 o 
   3  11 -11       24.42       35.51     18.75 o 
   4  11 -11       14.31       33.44     17.73 o 
   5  11 -11       15.09       16.01     17.69 o 
   6  11 -11       10.71      -11.50     18.68 o 
   7  11 -11        8.88       22.01     20.69 o 
  -5  12 -11        8.14       18.65     23.04 o 
  -4  12 -11        9.53       15.94     21.79 o 
  -3  12 -11       18.89       15.35     21.74 o 
  -2  12 -11        9.99       -7.35     16.41 o 
  -1  12 -11       13.83        5.92     17.43 o 
   0  12 -11       13.33       39.35     17.71 o 
   1  12 -11        2.79      -22.41     22.41 o 
   2  12 -11        6.53      -22.96     22.96 o 
   3  12 -11       13.19       25.67     24.84 o 
   4  12 -11        0.35       11.26     16.49 o 
   5  12 -11        3.32       -3.48     19.37 o 
  -2  13 -11        9.66      -10.04     22.41 o 
  -1  13 -11        3.17        9.74     17.68 o 
   0  13 -11        0.83       -1.44     17.76 o 
   1  13 -11        1.49        5.26     16.51 o 
   2  13 -11        0.32      -19.16     19.16 o 
   0   1 -10     1363.47     1342.97     68.46 o 
   1   1 -10      194.79      164.70     15.95 o 
  -1   2 -10      144.85      130.30     15.01 o 
   0   2 -10      878.88      877.10     47.37 o 
   1   2 -10      294.73      283.10     21.67 o 
   2   2 -10      277.06      271.05     23.87 o 
  -2   3 -10       57.94       81.18     12.97 o 
  -1   3 -10      500.76      512.61     27.51 o 
   0   3 -10      393.71      372.82     21.86 o 
   1   3 -10      265.43      246.27     20.72 o 
   2   3 -10     1046.56     1051.95     65.81 o 
   3   3 -10      324.52      332.45     25.55 o 
  -3   4 -10      118.06      124.04      9.97 o 
  -2   4 -10       96.98       91.77      9.14 o 
  -1   4 -10      185.07      170.11      9.99 o 
   0   4 -10       28.10       19.93      7.25 o 
   1   4 -10      177.01      179.44     11.83 o 
   2   4 -10      141.62      131.62     11.33 o 
   3   4 -10       34.25       27.48      9.45 o 
   4   4 -10      127.91      121.89     11.78 o 
  -4   5 -10      143.32      130.71     13.04 o 
  -3   5 -10      252.25      245.06     13.37 o 
  -2   5 -10      150.63      174.25     11.81 o 
  -1   5 -10      508.62      467.82     23.26 o 
   0   5 -10      350.02      339.50     15.85 o 
   1   5 -10      402.80      453.90     21.34 o 
   2   5 -10      277.40      250.21     14.77 o 
   3   5 -10      192.21      214.54     14.23 o 
   4   5 -10       24.51       27.22     10.40 o 
   5   5 -10       89.77      107.78     12.55 o 
  -5   6 -10       17.12       33.30     11.87 o 
  -4   6 -10       66.31       72.89     12.17 o 
  -3   6 -10       14.80       22.19      9.22 o 
  -2   6 -10       10.29       13.42     10.95 o 
  -1   6 -10      125.12      101.17     13.72 o 
   0   6 -10       20.58       29.30      8.57 o 
   1   6 -10       98.60       83.65     11.81 o 
   2   6 -10       64.96       79.92     26.16 o 
   3   6 -10      178.11      171.06     16.54 o 
   4   6 -10       96.79      105.41     15.09 o 
   5   6 -10       89.25       98.50     21.47 o 
   6   6 -10       76.24       53.09     15.65 o 
  -6   7 -10       19.49       12.62     16.12 o 
  -5   7 -10       39.84       56.47     15.62 o 
  -4   7 -10       11.24        3.60     12.24 o 
  -3   7 -10      159.76      171.93     15.64 o 
  -2   7 -10      200.65      188.69     17.81 o 
  -1   7 -10        0.03       13.47     11.99 o 
   0   7 -10      167.84      192.05     14.26 o 
   1   7 -10      397.96      328.44     20.98 o 
   2   7 -10      131.29      125.02     13.92 o 
   3   7 -10       54.92       79.29     13.71 o 
   4   7 -10       28.05       30.63     13.74 o 
   5   7 -10      134.96      170.35     18.39 o 
   6   7 -10       42.02       37.00     16.29 o 
   7   7 -10       73.58       70.70     18.59 o 
  -7   8 -10       61.67       51.73     19.03 o 
  -6   8 -10        2.63       -0.65     16.77 o 
  -5   8 -10        4.65       19.92     16.83 o 
  -4   8 -10        8.36       -3.56     12.39 o 
  -3   8 -10       76.54       88.06     13.56 o 
  -2   8 -10       54.80       46.45     14.51 o 
  -1   8 -10      129.60      158.07     17.38 o 
   0   8 -10       80.46       83.28     14.95 o 
   1   8 -10       26.40       22.03     10.69 o 
   2   8 -10       44.48       65.22     13.93 o 
   3   8 -10       51.99       45.88     13.43 o 
   4   8 -10       14.70       17.44     13.66 o 
   5   8 -10        3.43       -6.76     14.56 o 
   6   8 -10       15.97       27.04     16.49 o 
   7   8 -10       30.46       60.84     17.04 o 
   8   8 -10       26.54       17.39     18.92 o 
  -8   9 -10        8.15       19.86     28.60 o 
  -7   9 -10        0.60       -0.46     19.58 o 
  -6   9 -10        9.98       -5.15     17.88 o 
  -5   9 -10       19.55       21.56     20.87 o 
  -4   9 -10       42.96       55.57     14.45 o 
  -3   9 -10       22.97       -0.48     13.54 o 
  -2   9 -10        7.12        0.64     13.37 o 
  -1   9 -10      139.27      206.28     23.26 o 
   0   9 -10       16.95        3.65     14.14 o 
   1   9 -10      105.16      107.33     13.57 o 
   2   9 -10       62.94       57.82     12.91 o 
   3   9 -10        1.82       -2.95     14.04 o 
   4   9 -10       14.16       24.87     15.35 o 
   5   9 -10        8.80       -3.53     16.07 o 
   6   9 -10       12.67       16.13     16.49 o 
   7   9 -10        5.73       -2.81     17.20 o 
   8   9 -10        2.61        6.45     22.42 o 
   9   9 -10       18.20        3.56     20.18 o 
  -9  10 -10        7.46       15.64     22.28 o 
  -8  10 -10        6.38        2.64     20.83 o 
  -7  10 -10        5.34       12.07     21.08 o 
  -6  10 -10        0.48       12.26     19.65 o 
  -5  10 -10        6.54       28.37     19.52 o 
  -4  10 -10        6.49       30.42     17.64 o 
  -3  10 -10       21.93       42.86     14.67 o 
  -2  10 -10       83.80      138.28     16.42 o 
  -1  10 -10       39.69       26.85     12.14 o 
   0  10 -10       34.05       59.19     19.88 o 
   1  10 -10      104.68      125.04     18.61 o 
   2  10 -10       73.03       54.27     12.73 o 
   3  10 -10        6.66       -0.87     14.36 o 
   4  10 -10        0.52       11.79     15.57 o 
   5  10 -10        2.35      -16.64     16.64 o 
   6  10 -10        5.66       -3.01     24.73 o 
   7  10 -10        1.52      -17.81     17.81 o 
   8  10 -10       11.41       39.07     20.75 o 
   9  10 -10        0.56        1.52     21.00 o 
  -8  11 -10        1.17       10.28     21.83 o 
  -7  11 -10       12.71       36.47     22.40 o 
  -6  11 -10        1.00       17.88     21.62 o 
  -5  11 -10       17.56        9.65     20.27 o 
  -4  11 -10       12.68       -6.04     24.91 o 
  -3  11 -10       15.69       22.00     14.65 o 
  -2  11 -10       27.85       39.81     15.33 o 
  -1  11 -10       16.32       23.95     14.80 o 
   0  11 -10       15.88       24.43     15.05 o 
   1  11 -10        7.53       32.08     32.17 o 
   2  11 -10        7.10        8.05     21.84 o 
   3  11 -10       41.36       51.44     14.96 o 
   4  11 -10       26.17        8.29     17.30 o 
   5  11 -10       13.18       32.40     18.30 o 
   6  11 -10        3.15       14.57     19.50 o 
   7  11 -10        2.25        9.68     23.44 o 
   8  11 -10        7.23       12.65     21.10 o 
  -6  12 -10        2.96        9.70     22.95 o 
  -5  12 -10       11.32       12.91     21.66 o 
  -4  12 -10        5.23       10.58     20.26 o 
  -3  12 -10        0.50      -16.29     19.29 o 
  -2  12 -10        4.34       -4.86     19.41 o 
  -1  12 -10        3.78       -8.35     14.82 o 
   0  12 -10       12.33       13.60     14.17 o 
   1  12 -10        7.71        8.45     15.88 o 
   2  12 -10        0.24       15.09     22.75 o 
   3  12 -10        2.01       -1.47     17.06 o 
   4  12 -10        2.16       -7.05     15.04 o 
   5  12 -10        6.74       10.49     19.89 o 
   6  12 -10        0.61        2.03     28.92 o 
  -4  13 -10        3.08       14.64     21.91 o 
  -3  13 -10        2.97       38.11     21.23 o 
  -2  13 -10        3.87       21.41     20.74 o 
  -1  13 -10       15.60       28.68     15.55 o 
   0  13 -10       20.73        7.98     15.97 o 
   1  13 -10        9.75       -7.05     14.74 o 
   2  13 -10       17.41       59.98     18.98 o 
   3  13 -10        4.99       -1.26     25.17 o 
   4  13 -10        1.77      -13.28     18.42 o 
   0   1  -9      318.43      302.86     25.62 o 
   1   1  -9      413.39      418.53     31.82 o 
  -1   2  -9       85.26       81.09     11.66 o 
   0   2  -9      102.29       92.49      9.96 o 
   1   2  -9       27.39       20.79      9.23 o 
   2   2  -9      596.16      576.77     37.43 o 
  -2   3  -9      240.95      264.13     15.28 o 
  -1   3  -9      623.05      611.64     27.92 o 
   0   3  -9      291.13      269.11     14.74 o 
   1   3  -9      183.00      183.89     12.63 o 
   2   3  -9      736.42      789.38     38.42 o 
   3   3  -9      336.77      320.73     21.01 o 
  -3   4  -9      711.34      710.93     26.64 o 
  -2   4  -9      177.63      156.90     10.25 o 
  -1   4  -9      176.97      167.08      9.99 o 
   0   4  -9      598.00      614.05     23.24 o 
   1   4  -9      194.27      186.67     11.14 o 
   2   4  -9      580.64      613.38     28.05 o 
   3   4  -9      264.91      234.35     13.71 o 
   4   4  -9      341.48      320.49     17.28 o 
  -4   5  -9      331.68      337.90     18.41 o 
  -3   5  -9      715.31      695.78     27.52 o 
  -2   5  -9      503.39      500.04     28.70 o 
  -1   5  -9      632.97      654.32     24.64 o 
   0   5  -9       47.78       71.01      8.33 o 
   1   5  -9      222.92      237.21     13.72 o 
   2   5  -9      722.62      750.44     31.61 o 
   3   5  -9      449.75      450.11     21.66 o 
   4   5  -9      287.54      287.14     16.26 o 
   5   5  -9      193.74      213.30     14.64 o 
  -5   6  -9       38.78       33.95     13.92 o 
  -4   6  -9      208.94      245.48     15.86 o 
  -3   6  -9       92.00       81.99      9.73 o 
  -2   6  -9       33.73       12.83     10.03 o 
  -1   6  -9      157.31      164.74     11.55 o 
   0   6  -9        3.49        9.49      8.34 o 
   1   6  -9      138.12      119.09     18.93 o 
   2   6  -9      244.28      268.62     18.62 o 
   3   6  -9      357.73      317.88     21.86 o 
   4   6  -9      414.86      386.19     25.31 o 
   5   6  -9      139.87      140.49     16.88 o 
   6   6  -9      161.20      169.26     18.18 o 
  -6   7  -9       32.62       24.95     15.25 o 
  -5   7  -9       58.39       77.04     15.90 o 
  -4   7  -9      159.96      179.07     14.97 o 
  -3   7  -9      351.49      323.15     16.63 o 
  -2   7  -9      256.63      263.92     15.05 o 
  -1   7  -9       50.74       21.62     11.94 o 
   0   7  -9       65.74       69.20     10.58 o 
   1   7  -9      318.48      340.22     19.14 o 
   2   7  -9      134.22      131.56     13.87 o 
   3   7  -9      313.16      316.92     22.05 o 
   4   7  -9       68.49       52.02     13.18 o 
   5   7  -9        2.03       -0.70     15.05 o 
   6   7  -9       64.64      109.07     16.87 o 
   7   7  -9       36.50       37.61     16.80 o 
  -7   8  -9       28.07       30.40     18.04 o 
  -6   8  -9        5.67      -12.12     15.68 o 
  -5   8  -9       41.11       42.57     16.39 o 
  -4   8  -9       21.27       21.63     11.72 o 
  -3   8  -9      116.57      114.18     13.58 o 
  -2   8  -9      119.87      132.77     12.02 o 
  -1   8  -9       28.74       13.71     19.64 o 
   0   8  -9        3.12       -2.43     10.14 o 
   1   8  -9       58.81       56.94     10.99 o 
   2   8  -9      190.40      206.19     17.78 o 
   3   8  -9      108.30      109.51     14.88 o 
   4   8  -9      119.21      128.37     16.45 o 
   5   8  -9       94.38      126.45     16.95 o 
   6   8  -9       20.97       36.59     15.66 o 
   7   8  -9       34.35       38.52     17.17 o 
   8   8  -9        0.26       14.63     17.74 o 
  -8   9  -9       17.56        3.94     18.51 o 
  -7   9  -9       12.18       23.97     18.83 o 
  -6   9  -9       23.76       36.74     17.51 o 
  -5   9  -9       50.18       62.35     17.91 o 
  -4   9  -9       31.03       74.03     16.07 o 
  -3   9  -9       71.20       93.91     14.00 o 
  -2   9  -9        9.12       19.47     10.49 o 
  -1   9  -9       14.57       18.00     11.68 o 
   0   9  -9       71.99       81.41     13.73 o 
   1   9  -9      121.36       96.10     12.39 o 
   2   9  -9       23.24       34.50     13.27 o 
   3   9  -9       61.08       55.02     14.24 o 
   4   9  -9       44.03       71.29     15.11 o 
   5   9  -9        6.34       -4.13     14.75 o 
   6   9  -9       24.03       20.53     17.12 o 
   7   9  -9       17.39       31.82     17.49 o 
   8   9  -9        0.39      -17.22     17.22 o 
   9   9  -9        1.96       -4.60     18.82 o 
  -9  10  -9        3.80       13.99     24.77 o 
  -8  10  -9        6.21       34.95     20.34 o 
  -7  10  -9        7.16       22.36     19.99 o 
  -6  10  -9        4.70       -1.60     17.53 o 
  -5  10  -9       14.70        6.36     18.11 o 
  -4  10  -9       73.50       89.95     20.80 o 
  -3  10  -9      109.24      102.58     14.67 o 
  -2  10  -9       98.61      116.67     14.89 o 
  -1  10  -9      190.93      206.86     15.08 o 
   0  10  -9       84.90       62.18     20.36 o 
   1  10  -9       39.07       42.70     17.56 o 
   2  10  -9       15.57       25.34     12.29 o 
   3  10  -9        5.02       10.14     14.76 o 
   4  10  -9        5.61        3.34     15.47 o 
   5  10  -9        2.16        1.97     16.07 o 
   6  10  -9        1.42       -5.00     16.07 o 
   7  10  -9        6.74        3.36     18.10 o 
   8  10  -9        3.63       10.86     18.52 o 
   9  10  -9        7.11      -17.06     18.88 o 
  10  10  -9        0.69        8.65     20.82 o 
  -9  11  -9        1.68        9.26     21.50 o 
  -8  11  -9        3.09       -2.13     21.29 o 
  -7  11  -9        0.91      -13.31     20.13 o 
  -6  11  -9       21.74       57.74     21.50 o 
  -5  11  -9        9.44        4.90     19.15 o 
  -4  11  -9        8.17       31.52     17.60 o 
  -3  11  -9        2.96       13.26     21.02 o 
  -2  11  -9       16.17       39.84     14.10 o 
  -1  11  -9       34.64       53.24     12.88 o 
   0  11  -9        4.52       -1.31     15.55 o 
   1  11  -9        6.97        3.74     14.69 o 
   2  11  -9        8.32       16.99     15.10 o 
   3  11  -9       24.77       19.17     13.79 o 
   4  11  -9       40.05       39.34     17.36 o 
   5  11  -9       31.64       23.54     17.13 o 
   6  11  -9       11.66       27.81     19.06 o 
   7  11  -9        2.79       21.26     19.83 o 
   8  11  -9        1.08      -16.02     20.00 o 
   9  11  -9        1.95       27.96     21.75 o 
  -7  12  -9        5.42        4.91     21.05 o 
  -6  12  -9        0.31       18.64     21.52 o 
  -5  12  -9       12.67       21.75     20.64 o 
  -4  12  -9       16.27       16.90     19.74 o 
  -3  12  -9        9.68       27.42     19.48 o 
  -2  12  -9       11.59       48.83     14.70 o 
  -1  12  -9        9.41       21.02     14.19 o 
   0  12  -9        2.09        1.89     12.32 o 
   1  12  -9        6.06       10.75     14.81 o 
   2  12  -9        2.18       -2.64     15.45 o 
   3  12  -9        4.18        9.02     16.74 o 
   4  12  -9        1.05       -4.54     19.95 o 
   5  12  -9        2.61        1.42     17.82 o 
   6  12  -9        5.19        7.25     20.08 o 
   7  12  -9        2.60        0.77     20.48 o 
  -6  13  -9        8.57       -1.60     22.06 o 
  -5  13  -9       10.39       13.43     21.80 o 
  -4  13  -9        1.40       -3.75     21.04 o 
  -3  13  -9        0.58       21.73     20.24 o 
  -2  13  -9        2.73       -5.77     18.83 o 
  -1  13  -9       15.84       31.54     21.41 o 
   0  13  -9       13.02       35.16     14.20 o 
   1  13  -9        5.72       -5.04     14.24 o 
   2  13  -9       11.43       15.86     16.05 o 
   3  13  -9       21.94       44.93     19.38 o 
   4  13  -9       14.31       -7.06     18.05 o 
   5  13  -9       22.20       41.39     23.92 o 
   6  13  -9        6.51      -10.05     24.09 o 
  -3  14  -9       13.23       14.68     22.00 o 
  -2  14  -9        7.05       -3.02     20.34 o 
  -1  14  -9        0.59       17.35     21.17 o 
   0  14  -9        4.74       29.82     15.25 o 
   1  14  -9        1.14       -3.47     20.46 o 
   2  14  -9        1.73       19.83     30.41 o 
   3  14  -9        3.58       15.66     26.90 o 
   0   1  -8     2991.02     3096.16    266.51 o 
   1   1  -8      320.24      323.58     25.28 o 
  -1   2  -8     3039.82     2926.07    182.72 o 
   0   2  -8      121.33      123.63     19.56 o 
   1   2  -8      852.33      838.19     51.29 o 
   2   2  -8     2089.79     2132.66    102.83 o 
  -2   3  -8      373.26      374.95     19.37 o 
  -1   3  -8       83.77       83.46      8.81 o 
   0   3  -8      955.92      958.14     45.23 o 
   1   3  -8     1956.43     1961.91     90.55 o 
   2   3  -8       33.61       33.00      8.14 o 
   3   3  -8       45.58       41.02      8.70 o 
  -3   4  -8       71.25       75.52      5.99 o 
  -2   4  -8      757.77      738.68     27.58 o 
  -1   4  -8      106.79       98.40      7.35 o 
   0   4  -8      164.45      166.27      8.13 o 
   1   4  -8      513.64      543.34     23.25 o 
   2   4  -8      101.05      114.37      9.22 o 
   3   4  -8      449.29      460.39     21.17 o 
   4   4  -8      127.33      102.40      7.09 o 
  -4   5  -8       73.23       68.89      8.58 o 
  -3   5  -8      173.62      177.89     10.92 o 
  -2   5  -8       68.49       65.98      7.80 o 
  -1   5  -8      218.49      229.19     13.40 o 
   0   5  -8     1142.64     1139.31     40.43 o 
   1   5  -8      225.45      222.31     12.23 o 
   2   5  -8       76.35       72.83      8.42 o 
   3   5  -8       72.73       75.85      9.20 o 
   4   5  -8       37.69       24.25      8.63 o 
   5   5  -8      433.71      422.04     25.38 o 
  -5   6  -8      193.24      175.96     16.61 o 
  -4   6  -8       32.67       22.92     10.09 o 
  -3   6  -8      402.52      371.92     18.96 o 
  -2   6  -8       14.52       10.03      7.34 o 
  -1   6  -8      228.04      235.36     13.86 o 
   0   6  -8       99.61      109.51     15.84 o 
   1   6  -8      580.55      582.16     31.51 o 
   2   6  -8     1386.46     1380.95     69.16 o 
   3   6  -8      153.23      112.90     13.58 o 
   4   6  -8      168.88      188.48     16.90 o 
   5   6  -8       11.21       -1.77     12.63 o 
   6   6  -8       97.33      114.57     15.86 o 
  -6   7  -8      395.46      412.28     26.87 o 
  -5   7  -8       71.87       64.61     14.83 o 
  -4   7  -8        6.44       12.84     10.15 o 
  -3   7  -8        7.08        8.94      8.22 o 
  -2   7  -8      198.23      212.05     12.55 o 
  -1   7  -8      884.94      922.27     40.11 o 
   0   7  -8      219.93      195.74     13.46 o 
   1   7  -8       18.12       20.95     10.51 o 
   2   7  -8      208.12      174.48     16.38 o 
   3   7  -8       41.04       23.63     11.24 o 
   4   7  -8      242.94      261.35     19.86 o 
   5   7  -8       35.53       38.78     13.57 o 
   6   7  -8       33.26       22.01     14.52 o 
   7   7  -8       84.12       79.04     15.96 o 
  -7   8  -8        2.11       11.41     16.58 o 
  -6   8  -8       73.93      103.19     20.06 o 
  -5   8  -8       88.72       82.21     15.64 o 
  -4   8  -8      149.67      137.09     14.26 o 
  -3   8  -8      133.63      161.64     15.40 o 
  -2   8  -8      285.34      306.52     16.04 o 
  -1   8  -8      124.14      143.00     13.92 o 
   0   8  -8      392.26      405.59     21.52 o 
   1   8  -8      827.51      762.07     36.02 o 
   2   8  -8      298.66      306.35     20.96 o 
   3   8  -8       82.25       72.32     13.18 o 
   4   8  -8      398.59      394.32     25.83 o 
   5   8  -8       16.47       26.72     14.42 o 
   6   8  -8      132.54      144.58     17.95 o 
   7   8  -8       15.74        5.31     15.77 o 
   8   8  -8        6.49       -7.64     16.46 o 
  -8   9  -8        9.01       11.37     17.93 o 
  -7   9  -8       31.27       46.95     17.90 o 
  -6   9  -8       23.95       19.64     18.62 o 
  -5   9  -8       31.06       44.98     18.94 o 
  -4   9  -8       47.29       26.25     15.37 o 
  -3   9  -8       36.25       71.54     14.73 o 
  -2   9  -8      244.33      281.10     15.85 o 
  -1   9  -8       53.84       50.10      9.64 o 
   0   9  -8        9.10        6.63     11.30 o 
   1   9  -8       95.40      104.57     12.32 o 
   2   9  -8       19.16       22.86     12.62 o 
   3   9  -8      150.15      134.15     16.13 o 
   4   9  -8       20.49       29.38     14.10 o 
   5   9  -8        3.49       -3.94     14.15 o 
   6   9  -8        4.80        0.97     16.81 o 
   7   9  -8       48.33       52.65     16.81 o 
   8   9  -8       33.84       29.38     19.75 o 
   9   9  -8        1.68      -13.62     17.87 o 
  -9  10  -8        1.85      -18.73     18.73 o 
  -8  10  -8        2.28        4.23     19.36 o 
  -7  10  -8        7.88        7.57     18.14 o 
  -6  10  -8       67.69      126.55     24.10 o 
  -5  10  -8       79.12      104.35     27.64 o 
  -4  10  -8       22.37       14.47     16.05 o 
  -3  10  -8       14.71        4.37     11.79 o 
  -2  10  -8       23.09       18.07     10.79 o 
  -1  10  -8       60.50      105.65     12.38 o 
   0  10  -8      304.63      317.29     17.22 o 
   1  10  -8       85.18       89.02     14.19 o 
   2  10  -8       68.52       60.45     12.59 o 
   3  10  -8       50.56       62.99     15.92 o 
   4  10  -8        6.67       18.74     14.48 o 
   5  10  -8       12.93        0.38     19.37 o 
   6  10  -8        1.27       -3.28     16.40 o 
   7  10  -8        5.86        8.97     17.55 o 
   8  10  -8       10.72       27.51     18.93 o 
   9  10  -8        1.07       12.02     19.12 o 
  10  10  -8        5.59       23.45     20.61 o 
  -9  11  -8        8.71        2.84     20.32 o 
  -8  11  -8        8.15        1.24     19.91 o 
  -7  11  -8        6.92       -5.96     19.19 o 
  -6  11  -8        1.40        7.91     19.04 o 
  -5  11  -8        4.13       -2.67     18.06 o 
  -4  11  -8        6.43       -6.62     17.01 o 
  -3  11  -8       37.85       31.25     17.01 o 
  -2  11  -8        9.68        1.14     11.46 o 
  -1  11  -8        4.12       14.53     11.36 o 
   0  11  -8       56.51       58.65     10.92 o 
   1  11  -8       82.34      127.12     19.31 o 
   2  11  -8       70.18       90.43     25.16 o 
   3  11  -8        7.58       24.52     18.61 o 
   4  11  -8        8.98       12.22     15.68 o 
   5  11  -8        5.52        6.33     17.04 o 
   6  11  -8        6.20        3.08     17.52 o 
   7  11  -8        9.23        8.17     18.90 o 
   8  11  -8        3.82      -12.40     19.73 o 
   9  11  -8        0.53        4.67     21.05 o 
  -8  12  -8        1.52        7.69     20.90 o 
  -7  12  -8        4.89       12.65     20.56 o 
  -6  12  -8       23.75       20.38     20.15 o 
  -5  12  -8        6.93       17.33     20.14 o 
  -4  12  -8        5.94        7.25     18.40 o 
  -3  12  -8        8.72       -1.51     17.01 o 
  -2  12  -8       15.95       22.82     17.83 o 
  -1  12  -8       25.92       28.10     11.70 o 
   0  12  -8        4.64       -8.57     12.00 o 
   1  12  -8        1.89       11.86     11.30 o 
   2  12  -8        1.04       -4.84     15.39 o 
   3  12  -8        8.62        6.19     17.40 o 
   4  12  -8       14.69        1.56     19.70 o 
   5  12  -8       10.61        0.55     21.37 o 
   6  12  -8        1.59        5.76     18.93 o 
   7  12  -8        2.76      -14.15     19.50 o 
   8  12  -8       10.49       19.32     21.55 o 
  -7  13  -8        0.55      -20.85     20.85 o 
  -6  13  -8        2.19       19.79     21.80 o 
  -5  13  -8        1.88       66.03     21.57 o 
  -4  13  -8       12.57       29.86     20.21 o 
  -3  13  -8        0.40        3.95     18.26 o 
  -2  13  -8        1.88        6.84     19.65 o 
  -1  13  -8        2.45      -10.25     17.72 o 
   0  13  -8        8.87       15.92     12.50 o 
   1  13  -8       24.60       47.00     13.42 o 
   2  13  -8        9.57        7.21     17.54 o 
   3  13  -8       13.13       11.00     17.13 o 
   4  13  -8        9.48       44.85     19.50 o 
   5  13  -8        1.86       18.54     23.38 o 
   6  13  -8        7.65       12.95     24.04 o 
   7  13  -8        1.24       22.26     26.02 o 
  -4  14  -8        3.77       10.49     20.47 o 
  -3  14  -8        9.37       31.37     21.24 o 
  -2  14  -8        8.38       26.20     20.05 o 
  -1  14  -8        1.53       46.23     19.87 o 
   0  14  -8        1.41       22.45     23.92 o 
   1  14  -8        1.42       11.76     19.99 o 
   2  14  -8        5.64       15.96     18.85 o 
   3  14  -8       21.17       44.92     20.35 o 
   4  14  -8        6.77       50.54     20.15 o 
   0   1  -7      988.84     1018.54     92.97 o 
   1   1  -7      554.55      602.11     33.17 o 
  -1   2  -7      562.91      590.61     37.94 o 
   0   2  -7     2057.77     1997.74    166.12 o 
   1   2  -7      436.09      420.09     30.04 o 
   2   2  -7      636.18      574.25     29.89 o 
  -2   3  -7      682.11      704.17     34.97 o 
  -1   3  -7     1658.00     1765.15     87.87 o 
   0   3  -7      765.28      750.26     35.68 o 
   1   3  -7      118.36      121.05      9.51 o 
   2   3  -7     2851.54     2877.49    127.77 o 
   3   3  -7      751.31      748.48     27.19 o 
  -3   4  -7      867.65      812.98     27.18 o 
  -2   4  -7      196.20      207.49      9.49 o 
  -1   4  -7      649.38      647.29     23.63 o 
   0   4  -7      203.31      231.46     12.07 o 
   1   4  -7       72.02       78.56      7.76 o 
   2   4  -7     1688.42     1697.18     64.98 o 
   3   4  -7       23.58       34.97      5.28 o 
   4   4  -7      416.21      411.32     17.37 o 
  -4   5  -7      911.90      857.03     32.41 o 
  -3   5  -7     1191.74     1212.28     39.61 o 
  -2   5  -7      560.36      567.13     25.78 o 
  -1   5  -7      738.84      738.57     33.65 o 
   0   5  -7        9.83       18.71      7.01 o 
   1   5  -7      617.94      642.58     33.47 o 
   2   5  -7      558.68      570.73     31.16 o 
   3   5  -7      616.59      589.41     22.13 o 
   4   5  -7     1192.43     1050.94     53.73 o 
   5   5  -7      581.47      533.51     29.88 o 
  -5   6  -7      446.21      466.03     27.74 o 
  -4   6  -7      500.80      488.77     22.26 o 
  -3   6  -7      108.54      110.69      9.13 o 
  -2   6  -7      347.73      331.19     14.45 o 
  -1   6  -7      430.70      473.08     23.92 o 
   0   6  -7      434.76      431.07     21.47 o 
   1   6  -7       65.57       59.27      9.91 o 
   2   6  -7      228.37      227.02     15.72 o 
   3   6  -7      202.45      179.06     14.70 o 
   4   6  -7      828.02      894.19     45.81 o 
   5   6  -7      200.16      179.50     16.65 o 
   6   6  -7      478.84      518.57     31.00 o 
  -6   7  -7       20.10       22.57     14.45 o 
  -5   7  -7      411.71      484.92     30.08 o 
  -4   7  -7      102.47      116.30     15.22 o 
  -3   7  -7      184.14      184.60     11.44 o 
  -2   7  -7      370.42      327.70     13.65 o 
  -1   7  -7       78.21       77.44     11.34 o 
   0   7  -7      360.00      345.18     18.01 o 
   1   7  -7       10.02       19.05      9.95 o 
   2   7  -7       20.04        8.14     10.33 o 
   3   7  -7       89.26       96.77     12.62 o 
   4   7  -7      119.32      132.53     14.78 o 
   5   7  -7      328.23      317.32     22.55 o 
   6   7  -7      341.23      360.85     24.81 o 
   7   7  -7       53.59       56.08     15.13 o 
  -7   8  -7       17.12        8.75     15.47 o 
  -6   8  -7       11.91        6.33     15.06 o 
  -5   8  -7       23.67       31.66     14.49 o 
  -4   8  -7      120.79      147.77     15.86 o 
  -3   8  -7       19.82       28.16      9.04 o 
  -2   8  -7      462.76      487.72     18.74 o 
  -1   8  -7      435.63      380.21     17.20 o 
   0   8  -7      191.76      196.60     13.81 o 
   1   8  -7       65.65       93.83     11.05 o 
   2   8  -7      290.52      245.67     18.24 o 
   3   8  -7      224.23      207.36     17.14 o 
   4   8  -7      227.82      220.78     18.53 o 
   5   8  -7      117.96      124.12     15.32 o 
   6   8  -7       60.12       51.97     14.79 o 
   7   8  -7      171.11      155.60     21.63 o 
   8   8  -7        7.04       20.30     20.55 o 
  -8   9  -7       25.25       32.98     17.36 o 
  -7   9  -7        9.84       26.73     16.76 o 
  -6   9  -7       50.04       71.26     17.61 o 
  -5   9  -7       24.40       52.36     21.24 o 
  -4   9  -7      170.61      170.72     17.81 o 
  -3   9  -7      169.66      164.33     12.41 o 
  -2   9  -7      134.25      140.52     17.22 o 
  -1   9  -7       57.45       67.60      9.21 o 
   0   9  -7      104.79      122.65     14.09 o 
   1   9  -7       24.01       16.41     10.35 o 
   2   9  -7       34.95       28.50     11.95 o 
   3   9  -7        7.04       -1.80     11.46 o 
   4   9  -7       75.68       96.49     14.70 o 
   5   9  -7       59.30       62.08     14.41 o 
   6   9  -7       73.17       69.82     15.29 o 
   7   9  -7       33.90       13.24     14.93 o 
   8   9  -7       14.43       14.39     16.40 o 
   9   9  -7       17.62       20.07     17.73 o 
  -9  10  -7        7.63       12.78     19.83 o 
  -8  10  -7       13.83       34.37     18.58 o 
  -7  10  -7       23.20       28.50     18.04 o 
  -6  10  -7        3.13        1.06     16.43 o 
  -5  10  -7       10.27       13.55     15.58 o 
  -4  10  -7      118.14      135.53     18.42 o 
  -3  10  -7      213.90      206.24     19.84 o 
  -2  10  -7      114.49      122.51     13.74 o 
  -1  10  -7       21.07       22.77      8.62 o 
   0  10  -7       29.70       33.24     13.93 o 
   1  10  -7       33.34       33.88     12.59 o 
   2  10  -7       51.38       65.72     14.32 o 
   3  10  -7      145.95      108.92     15.86 o 
   4  10  -7       29.40       22.91     14.70 o 
   5  10  -7       10.73       23.03     15.63 o 
   6  10  -7        6.16       14.54     15.50 o 
   7  10  -7       64.25       62.78     17.00 o 
   8  10  -7       20.11       31.55     18.71 o 
   9  10  -7       12.02      -15.77     19.10 o 
  10  10  -7        1.08       25.48     20.89 o 
 -10  11  -7        3.29        8.37     22.36 o 
  -9  11  -7        0.63       -9.75     23.74 o 
  -8  11  -7        9.09        3.56     18.78 o 
  -7  11  -7        0.01       25.08     18.76 o 
  -6  11  -7       38.94       61.77     18.93 o 
  -5  11  -7       41.12       24.07     18.09 o 
  -4  11  -7       23.36       13.91     16.23 o 
  -3  11  -7        7.80       -8.57     15.94 o 
  -2  11  -7        6.36       -7.07     12.73 o 
  -1  11  -7       18.68       25.48      9.27 o 
   0  11  -7       32.82       23.21      9.98 o 
   1  11  -7        7.92        5.07      9.96 o 
   2  11  -7       48.69       37.33     15.05 o 
   3  11  -7       63.48       84.67     20.06 o 
   4  11  -7       43.42       76.92     16.78 o 
   5  11  -7       50.83       82.36     18.47 o 
   6  11  -7       17.70        1.04     17.45 o 
   7  11  -7       27.46       32.31     26.52 o 
   8  11  -7        1.27       -6.34     19.31 o 
   9  11  -7        1.73        3.91     20.34 o 
  10  11  -7        0.27        0.05     21.79 o 
  -9  12  -7        7.22       49.05     21.95 o 
  -8  12  -7        2.64        4.70     19.37 o 
  -7  12  -7        3.62       10.43     20.12 o 
  -6  12  -7        3.11       -9.98     20.41 o 
  -5  12  -7       14.21       18.58     18.75 o 
  -4  12  -7       28.65       68.26     19.50 o 
  -3  12  -7       30.10       19.24     16.55 o 
  -2  12  -7       41.87       32.11     17.00 o 
  -1  12  -7       23.62       35.10     11.06 o 
   0  12  -7       34.95       48.50     10.26 o 
   1  12  -7       46.22       82.34     11.90 o 
   2  12  -7       45.68       55.80     12.61 o 
   3  12  -7       60.20       58.24     16.74 o 
   4  12  -7        0.58       21.84     21.62 o 
   5  12  -7        5.43       -1.78     21.40 o 
   6  12  -7       24.81       42.85     19.76 o 
   7  12  -7        2.41       23.57     20.32 o 
   8  12  -7        7.88      -11.75     23.33 o 
   9  12  -7        8.68       -5.30     22.07 o 
  -7  13  -7        0.99       -9.85     21.96 o 
  -6  13  -7        0.55        7.08     20.05 o 
  -5  13  -7        0.82      -17.89     17.89 o 
  -4  13  -7        2.94        5.98     18.64 o 
  -3  13  -7       14.46       -4.59     18.33 o 
  -2  13  -7       12.98        2.02     17.36 o 
  -1  13  -7       14.72       23.83     14.81 o 
   0  13  -7        5.09        6.01     11.18 o 
   1  13  -7        3.17        6.60     11.45 o 
   2  13  -7        0.67        3.47     20.66 o 
   3  13  -7        4.02        8.32     17.01 o 
   4  13  -7        4.86        6.29     18.16 o 
   5  13  -7        5.42       20.28     28.09 o 
   6  13  -7        1.20      -22.95     22.95 o 
   7  13  -7        0.80       -5.78     25.51 o 
  -5  14  -7        9.17       -2.01     20.67 o 
  -4  14  -7       11.81        3.10     23.11 o 
  -3  14  -7        2.54       -6.15     28.28 o 
  -2  14  -7        2.16       -2.28     18.16 o 
  -1  14  -7        1.40      -33.29     33.29 o 
   0  14  -7        7.61       -5.48     18.12 o 
   1  14  -7        0.89       13.82     15.00 o 
   2  14  -7        1.60       10.36     15.63 o 
   3  14  -7        3.39        8.56     19.11 o 
   4  14  -7        2.07       16.42     30.97 o 
   5  14  -7        1.16       26.21     20.85 o 
  -2  15  -7        9.50       29.04     25.65 o 
  -1  15  -7        9.99       26.08     24.10 o 
   0  15  -7        9.00        7.59     19.25 o 
   1  15  -7        6.75      -17.40     27.44 o 
   2  15  -7        0.94        9.77     16.00 o 
   0   1  -6     5397.58     5839.35    497.41 o 
   1   1  -6      183.36      183.73     18.08 o 
  -1   2  -6      103.17      100.21      7.68 o 
   0   2  -6     6413.54     6456.37    537.13 o 
   1   2  -6      403.83      405.26     33.89 o 
   2   2  -6     2311.81     2413.65    121.16 o 
  -2   3  -6      182.71      176.58      7.78 o 
  -1   3  -6     2903.90     3111.86    107.04 o 
   0   3  -6     1077.24      966.70     34.38 o 
   1   3  -6     1905.21     1940.37     67.51 o 
   2   3  -6     3023.87     3004.85    105.60 o 
   3   3  -6      218.58      221.22      9.09 o 
  -3   4  -6     1296.53     1223.11     38.91 o 
  -2   4  -6      386.23      369.47     15.92 o 
  -1   4  -6     2783.12     2985.04    102.74 o 
   0   4  -6      569.23      553.97     22.02 o 
   1   4  -6      565.87      591.69     22.77 o 
   2   4  -6     1412.28     1568.94     61.01 o 
   3   4  -6      281.21      303.13     11.18 o 
   4   4  -6     1808.35     1796.69     64.66 o 
  -4   5  -6      655.93      628.07     24.54 o 
  -3   5  -6      121.63      120.29      6.96 o 
  -2   5  -6      706.34      669.49     27.96 o 
  -1   5  -6      972.94      927.03     39.69 o 
   0   5  -6      780.47      804.74     35.76 o 
   1   5  -6      555.06      534.27     29.43 o 
   2   5  -6     2056.59     2015.32     96.14 o 
   3   5  -6        3.02        4.54      5.53 o 
   4   5  -6       44.07       45.06      9.89 o 
   5   5  -6      296.60      289.34     19.42 o 
  -5   6  -6      153.65      132.97     14.31 o 
  -4   6  -6      273.17      286.42     16.17 o 
  -3   6  -6      276.62      260.83     11.45 o 
  -2   6  -6      705.92      731.06     25.72 o 
  -1   6  -6      405.28      391.68     20.22 o 
   0   6  -6      459.20      447.16     21.50 o 
   1   6  -6      912.49      945.17     47.37 o 
   2   6  -6      135.19      144.37     12.32 o 
   3   6  -6      937.63     1020.63     51.13 o 
   4   6  -6      703.75      633.83     34.30 o 
   5   6  -6       87.69       83.95     12.88 o 
   6   6  -6       50.18       45.48     12.66 o 
  -6   7  -6       75.34       84.40     15.32 o 
  -5   7  -6       21.65       13.35     11.86 o 
  -4   7  -6      379.69      336.78     24.12 o 
  -3   7  -6       43.91       59.15      7.00 o 
  -2   7  -6      203.61      192.08      9.84 o 
  -1   7  -6       24.64       15.86      8.27 o 
   0   7  -6      374.53      351.42     18.49 o 
   1   7  -6      361.52      296.43     26.57 o 
   2   7  -6      248.06      272.47     18.10 o 
   3   7  -6       71.51       65.19     11.29 o 
   4   7  -6        1.27       -3.09      9.90 o 
   5   7  -6      257.17      260.34     19.73 o 
   6   7  -6      128.98      107.71     15.27 o 
   7   7  -6      104.37      106.48     15.91 o 
  -7   8  -6       99.54       73.69     15.01 o 
  -6   8  -6       86.81      100.55     15.89 o 
  -5   8  -6      125.74      142.53     16.26 o 
  -4   8  -6        9.70        1.32     11.60 o 
  -3   8  -6      555.70      547.16     30.91 o 
  -2   8  -6      237.63      230.55     11.29 o 
  -1   8  -6      560.03      570.10     22.58 o 
   0   8  -6      440.44      448.55     25.91 o 
   1   8  -6      303.56      292.44     18.82 o 
   2   8  -6      686.87      692.85     36.19 o 
   3   8  -6      275.18      254.81     19.00 o 
   4   8  -6      163.44      162.55     19.15 o 
   5   8  -6        3.71        4.41     12.48 o 
   6   8  -6       11.29       -4.29     15.75 o 
   7   8  -6       87.53      110.71     16.32 o 
   8   8  -6      149.40      151.04     18.55 o 
  -8   9  -6       32.13       15.99     16.05 o 
  -7   9  -6       18.61       28.23     15.98 o 
  -6   9  -6       71.71       96.40     17.02 o 
  -5   9  -6       97.98       82.20     16.05 o 
  -4   9  -6       31.70       56.69     14.49 o 
  -3   9  -6       21.97        1.97     11.05 o 
  -2   9  -6       26.43       11.46      7.90 o 
  -1   9  -6       68.89       74.73      8.35 o 
   0   9  -6      100.50       74.26      8.98 o 
   1   9  -6      167.34      191.48     16.22 o 
   2   9  -6       90.97       72.17     12.78 o 
   3   9  -6       72.52       88.07     13.80 o 
   4   9  -6       85.76       98.54     16.05 o 
   5   9  -6       45.01       48.33     14.40 o 
   6   9  -6       58.46       85.59     16.30 o 
   7   9  -6        9.33       -8.16     13.91 o 
   8   9  -6       31.63       28.43     15.64 o 
   9   9  -6       18.27       15.73     17.17 o 
  -9  10  -6       39.45       52.31     18.19 o 
  -8  10  -6       35.63       51.09     19.74 o 
  -7  10  -6       32.59       44.88     20.97 o 
  -6  10  -6       17.14       18.97     16.09 o 
  -5  10  -6       19.62       38.30     19.90 o 
  -4  10  -6       41.21       56.27     15.47 o 
  -3  10  -6      158.15      179.84     15.75 o 
  -2  10  -6      481.13      534.85     20.71 o 
  -1  10  -6      144.01      147.17     10.48 o 
   0  10  -6       87.50       95.24      9.99 o 
   1  10  -6      357.59      367.95     29.95 o 
   2  10  -6      187.03      168.82     16.74 o 
   3  10  -6        1.04       -1.21     13.01 o 
   4  10  -6       48.78       59.51     14.92 o 
   5  10  -6        1.43        0.12     21.62 o 
   6  10  -6       73.08       82.05     17.38 o 
   7  10  -6       10.11       12.62     16.70 o 
   8  10  -6       27.54       42.06     19.28 o 
   9  10  -6        3.06        3.79     18.56 o 
  10  10  -6        1.50       -4.90     19.51 o 
 -10  11  -6        9.99       31.80     21.44 o 
  -9  11  -6        3.68        0.57     19.02 o 
  -8  11  -6        0.08       -8.30     17.52 o 
  -7  11  -6       13.46       27.24     17.83 o 
  -6  11  -6        8.56      -12.06     16.47 o 
  -5  11  -6       35.47       68.15     17.41 o 
  -4  11  -6       50.21       44.11     16.86 o 
  -3  11  -6       33.43       53.71     23.45 o 
  -2  11  -6       97.24      142.49     13.11 o 
  -1  11  -6       23.70       18.72      8.83 o 
   0  11  -6       61.30       75.21      9.94 o 
   1  11  -6       40.14       37.69      9.77 o 
   2  11  -6        1.74      -12.57     13.30 o 
   3  11  -6       34.92       59.54     28.01 o 
   4  11  -6       70.64       54.76     19.35 o 
   5  11  -6        9.21        4.61     28.58 o 
   6  11  -6        7.27       26.58     17.60 o 
   7  11  -6        3.91      -17.27     17.95 o 
   8  11  -6       26.20        7.96     19.15 o 
   9  11  -6        3.95        3.65     19.96 o 
  10  11  -6        2.43      -14.49     25.78 o 
  -9  12  -6        1.62      -17.50     20.58 o 
  -8  12  -6        6.18       13.78     19.81 o 
  -7  12  -6        2.52       -6.89     17.91 o 
  -6  12  -6        0.67       -8.72     17.71 o 
  -5  12  -6       18.34       56.68     17.83 o 
  -4  12  -6        4.53       12.52     24.41 o 
  -3  12  -6        0.42       -1.13     15.34 o 
  -2  12  -6       20.49       14.80     14.79 o 
  -1  12  -6       52.48       40.55     11.70 o 
   0  12  -6      128.80      155.71     11.71 o 
   1  12  -6       21.74       16.20     10.49 o 
   2  12  -6       16.09       14.31      5.85 o 
   3  12  -6       36.99       31.93     16.49 o 
   4  12  -6        7.05        4.88     19.76 o 
   5  12  -6       24.44       12.19     41.10 o 
   6  12  -6        5.38       53.32     23.01 o 
   7  12  -6        0.05       -8.48     24.51 o 
   8  12  -6        2.19       -3.20     36.54 o 
   9  12  -6        1.21        8.13     21.38 o 
  -8  13  -6        2.27       -4.96     21.76 o 
  -7  13  -6        0.06       -2.80     19.19 o 
  -6  13  -6       13.27       20.70     19.79 o 
  -5  13  -6        5.23       13.02     18.56 o 
  -4  13  -6        5.64       -0.78     17.38 o 
  -3  13  -6        0.81      -17.05     17.05 o 
  -2  13  -6        2.37       10.81     16.74 o 
  -1  13  -6       24.11       16.05     14.33 o 
   0  13  -6       11.99        7.91     12.09 o 
   1  13  -6       37.04       34.75     14.97 o 
   2  13  -6       83.36       88.31     19.53 o 
   3  13  -6       35.82       32.76     17.62 o 
   4  13  -6        4.74       17.16     17.33 o 
   5  13  -6        0.03       -3.42     24.01 o 
   6  13  -6        1.55       12.40     31.26 o 
   7  13  -6        1.45        7.31     24.95 o 
   8  13  -6        1.53        4.53     25.81 o 
  -6  14  -6       24.94       30.88     20.87 o 
  -5  14  -6        5.04      -11.88     19.63 o 
  -4  14  -6        4.33       29.33     19.78 o 
  -3  14  -6       14.02       20.92     18.09 o 
  -2  14  -6        8.89       11.33     32.09 o 
  -1  14  -6       13.47       29.93     18.45 o 
   0  14  -6        3.37       -6.64     14.73 o 
   1  14  -6        8.47       27.20     15.12 o 
   2  14  -6        3.78        8.18     14.72 o 
   3  14  -6        7.98        4.90     17.67 o 
   4  14  -6       11.02      -11.64     17.81 o 
   5  14  -6        5.14       19.50     24.40 o 
   6  14  -6        0.90       -0.37     25.90 o 
  -3  15  -6        9.34        1.22     23.06 o 
  -2  15  -6        6.03      -12.77     25.17 o 
  -1  15  -6        7.69       13.39     22.61 o 
   0  15  -6        3.29       11.52     19.39 o 
   1  15  -6        7.56       -3.28     16.14 o 
   2  15  -6        1.50      -13.54     20.44 o 
   3  15  -6        0.36       -5.35     15.68 o 
   4  15  -6        0.42       17.05     42.34 o 
   0   1  -5     1515.29     1617.31    142.42 o 
   1   1  -5     2727.18     2881.02    191.28 o 
  -1   2  -5      474.26      486.08     22.84 o 
   1   2  -5      550.57      491.61     29.17 o 
   2   2  -5      987.54      971.38     48.80 o 
  -2   3  -5     2014.71     1977.62     70.41 o 
  -1   3  -5     1647.39     1737.28     61.27 o 
   0   3  -5     3626.57     4030.46    149.50 o 
   1   3  -5      354.97      388.40     18.66 o 
   2   3  -5     5597.47     6088.51    229.41 o 
   3   3  -5     1314.45     1227.54     38.79 o 
  -3   4  -5     1020.23      993.68     32.52 o 
  -2   4  -5      117.47      122.66      6.34 o 
  -1   4  -5      888.53      923.05     42.22 o 
   0   4  -5     2076.89     2042.95     91.04 o 
   1   4  -5      998.06     1025.82     50.06 o 
   2   4  -5     1001.89     1040.45     48.72 o 
   3   4  -5      614.24      636.87     28.27 o 
   4   4  -5     1634.19     1698.81     70.25 o 
  -4   5  -5     2176.02     2264.35     84.57 o 
  -3   5  -5     1518.67     1506.97     49.08 o 
  -2   5  -5     1510.54     1483.35     47.95 o 
  -1   5  -5     2723.94     2976.68    124.29 o 
   0   5  -5      374.29      373.85     20.19 o 
   1   5  -5      708.08      747.82     39.30 o 
   2   5  -5     2405.65     2328.48    108.35 o 
   3   5  -5     1323.25     1316.65     64.09 o 
   4   5  -5      900.96      919.40     46.95 o 
   5   5  -5       19.86       28.09      7.61 o 
  -5   6  -5      320.75      310.53     20.62 o 
  -4   6  -5     1074.92     1147.09     43.60 o 
  -3   6  -5      184.25      173.83      8.69 o 
  -2   6  -5       62.75       66.69      6.22 o 
  -1   6  -5      616.19      554.52     29.08 o 
   0   6  -5      490.08      513.12     22.97 o 
   1   6  -5      542.57      537.65     30.85 o 
   2   6  -5      408.82      380.77     22.13 o 
   3   6  -5      184.86      181.46     14.27 o 
   4   6  -5      572.56      563.93     31.21 o 
   5   6  -5      255.08      239.38     17.34 o 
   6   6  -5      414.81      421.27     25.12 o 
  -6   7  -5      357.49      375.29     26.10 o 
  -5   7  -5       78.36       63.13     13.03 o 
  -4   7  -5      588.76      594.80     24.07 o 
  -3   7  -5      631.31      611.19     22.18 o 
  -2   7  -5      529.45      499.72     18.61 o 
  -1   7  -5        8.68       -0.20      7.48 o 
   0   7  -5      115.52      133.00     11.65 o 
   1   7  -5      584.50      558.44     30.35 o 
   2   7  -5      328.87      329.63     20.84 o 
   3   7  -5      668.42      649.96     35.50 o 
   4   7  -5       76.03       87.71     12.49 o 
   5   7  -5      131.58      121.57     13.99 o 
   6   7  -5      484.31      518.00     30.14 o 
   7   7  -5      333.71      319.85     22.07 o 
  -7   8  -5      218.42      212.79     19.59 o 
  -6   8  -5      125.44      133.53     15.65 o 
  -5   8  -5      247.10      265.80     19.77 o 
  -4   8  -5       12.33       17.87      7.88 o 
  -3   8  -5      160.65      167.64     10.86 o 
  -2   8  -5      709.94      676.81     23.83 o 
  -1   8  -5      258.66      248.23     12.70 o 
   0   8  -5      134.70      131.88     12.27 o 
   1   8  -5        5.81        9.63     11.15 o 
   2   8  -5      102.90      115.66     13.13 o 
   3   8  -5      502.31      529.34     29.79 o 
   4   8  -5      351.68      300.47     20.35 o 
   5   8  -5      348.15      337.34     22.65 o 
   6   8  -5      126.01      146.36     15.08 o 
   7   8  -5       39.20       34.88     12.94 o 
   8   8  -5       28.31       36.06     14.20 o 
  -8   9  -5        8.79       15.13     15.46 o 
  -7   9  -5        9.64       26.77     14.91 o 
  -6   9  -5      120.00      134.27     17.13 o 
  -5   9  -5      229.58      269.52     21.41 o 
  -4   9  -5       72.58      110.90     17.11 o 
  -3   9  -5      181.31      188.20     12.74 o 
  -2   9  -5       27.04       39.23      7.66 o 
  -1   9  -5      203.86      206.71     11.16 o 
   0   9  -5      188.74      183.78     11.56 o 
   1   9  -5      349.60      345.78     22.13 o 
   2   9  -5      371.47      357.62     27.24 o 
   3   9  -5      139.53      130.34     15.52 o 
   4   9  -5      208.51      198.70     17.55 o 
   5   9  -5       50.93       62.03     26.39 o 
   6   9  -5      163.93      171.64     18.56 o 
   7   9  -5       56.56       63.69     15.66 o 
   8   9  -5        0.17      -13.38     15.69 o 
   9   9  -5       13.85       15.34     17.01 o 
  -9  10  -5       14.73       37.51     18.03 o 
  -8  10  -5       19.66       40.47     16.04 o 
  -7  10  -5       26.42       20.46     18.49 o 
  -6  10  -5       17.02       11.42     15.19 o 
  -5  10  -5       29.05       44.47     15.08 o 
  -4  10  -5      106.35      126.29     16.94 o 
  -3  10  -5      100.50      105.25     11.06 o 
  -2  10  -5      111.47      144.48     11.73 o 
  -1  10  -5      236.30      234.47     11.97 o 
   0  10  -5       36.62       29.08      8.78 o 
   1  10  -5        3.07        8.87      8.49 o 
   2  10  -5      212.22      231.27     27.41 o 
   3  10  -5       53.63       50.03     16.44 o 
   4  10  -5        5.68       -4.04     13.79 o 
   5  10  -5       18.61       20.44     17.45 o 
   6  10  -5       26.21       34.68     16.19 o 
   7  10  -5        3.92        5.71     15.27 o 
   8  10  -5       24.83       34.18     17.72 o 
   9  10  -5       14.38       -1.79     18.18 o 
  10  10  -5        3.14       19.22     19.28 o 
 -10  11  -5        0.55       -7.01     19.98 o 
  -9  11  -5        0.79      -10.23     18.40 o 
  -8  11  -5        1.53        7.54     17.69 o 
  -7  11  -5        3.83       -1.51     16.31 o 
  -6  11  -5       26.79       46.15     16.52 o 
  -5  11  -5       49.01       76.66     17.21 o 
  -4  11  -5      105.54      131.29     17.68 o 
  -3  11  -5       34.19       32.16     10.63 o 
  -2  11  -5       52.26       49.48     10.85 o 
  -1  11  -5      151.34      179.40     17.20 o 
   0  11  -5       31.42       37.44      8.66 o 
   1  11  -5       51.05       35.45     13.11 o 
   2  11  -5       81.26       52.01      9.30 o 
   3  11  -5       24.65       45.60     18.14 o 
   4  11  -5       41.33       26.74     28.54 o 
   5  11  -5       49.33       70.45     24.42 o 
   6  11  -5       39.47       78.39     20.65 o 
   7  11  -5       18.97       33.08     21.21 o 
   8  11  -5        0.42      -10.47     18.45 o 
   9  11  -5        3.12       22.03     20.10 o 
  10  11  -5        3.03       13.58     20.72 o 
  11  11  -5        2.34       20.36     22.08 o 
 -10  12  -5        4.46       54.28     30.37 o 
  -9  12  -5        0.95       -5.43     23.28 o 
  -8  12  -5        1.34      -14.22     18.14 o 
  -7  12  -5        6.52       22.37     18.42 o 
  -6  12  -5        8.20        9.74     22.08 o 
  -5  12  -5       24.55       45.44     17.05 o 
  -4  12  -5       55.96       79.53     17.99 o 
  -3  12  -5      148.51      198.53     20.60 o 
  -2  12  -5       81.40      115.46     13.04 o 
  -1  12  -5       10.91        7.49     11.27 o 
   0  12  -5        6.13       12.25      9.31 o 
   1  12  -5        3.72        7.38      9.26 o 
   2  12  -5       15.25        2.33     14.20 o 
   3  12  -5       19.09       23.91     16.04 o 
   4  12  -5       16.62       39.17     20.85 o 
   5  12  -5        5.79       -7.57     20.90 o 
   6  12  -5       27.93       41.56     22.03 o 
   7  12  -5       15.42        4.57     22.46 o 
   8  12  -5       13.43        5.17     24.34 o 
   9  12  -5        1.34       24.33     21.39 o 
  10  12  -5        1.28      -16.91     21.46 o 
  -8  13  -5        1.21       -7.71     20.47 o 
  -7  13  -5       15.28       23.45     19.62 o 
  -6  13  -5       10.12       30.48     18.17 o 
  -5  13  -5       15.08       21.07     18.57 o 
  -4  13  -5        5.43       29.75     16.81 o 
  -3  13  -5        5.86        8.86     24.85 o 
  -2  13  -5       15.44       15.90     14.16 o 
  -1  13  -5       24.24       41.83     11.54 o 
   0  13  -5       45.61       49.72     14.03 o 
   1  13  -5       27.57       27.29     13.84 o 
   2  13  -5        1.90        5.02     15.94 o 
   3  13  -5       31.13       22.46     19.32 o 
   4  13  -5       41.94       24.11     17.81 o 
   5  13  -5       20.84       15.84     23.28 o 
   6  13  -5        1.74        2.02     24.01 o 
   7  13  -5        0.58       20.43     25.27 o 
   8  13  -5        7.19      -30.79     44.54 o 
  -7  14  -5        0.36       -2.62     20.18 o 
  -6  14  -5        3.84       -9.10     19.41 o 
  -5  14  -5       13.58        7.93     18.98 o 
  -4  14  -5       11.91       26.71     18.96 o 
  -3  14  -5        7.24       45.94     23.68 o 
  -2  14  -5        2.88       -0.21     21.57 o 
  -1  14  -5        1.72       10.11     14.16 o 
   0  14  -5       17.74       17.68     14.20 o 
   1  14  -5        9.14        5.09     13.93 o 
   2  14  -5        2.82       -0.17     14.20 o 
   3  14  -5        1.69       -4.23     17.77 o 
   4  14  -5        8.53       18.23     18.06 o 
   5  14  -5       10.84       22.79     19.57 o 
   6  14  -5        3.56       30.02     27.13 o 
   7  14  -5        4.65       23.24     28.49 o 
  -4  15  -5        0.39       14.19     24.88 o 
  -3  15  -5        7.00      -21.95     27.72 o 
  -2  15  -5       11.29       22.87     24.03 o 
  -1  15  -5        4.98       15.63     18.78 o 
   0  15  -5        0.81      -15.01     15.77 o 
   1  15  -5        7.59      -12.05     15.28 o 
   2  15  -5        9.73       29.27     15.90 o 
   3  15  -5        4.89        7.06     15.99 o 
   4  15  -5        1.00       18.35     21.09 o 
   0   1  -4    13604.79    14767.79   1279.36 o 
   1   1  -4      553.98      590.74     33.72 o 
  -1   2  -4     8710.41     9461.31    437.20 o 
   0   2  -4      900.08     1045.02     66.84 o 
   1   2  -4     1215.87     1256.00     56.58 o 
   2   2  -4     3330.82     3479.73    142.63 o 
  -2   3  -4      686.82      681.25     21.03 o 
  -1   3  -4      554.61      584.46     22.22 o 
   0   3  -4     3237.10     3355.15    125.21 o 
   1   3  -4    11926.46    13622.78    517.33 o 
   2   3  -4     1071.25     1157.68     45.33 o 
   3   3  -4      373.35      414.70     14.24 o 
  -3   4  -4      685.42      624.00     20.09 o 
  -2   4  -4      988.94      957.54     31.06 o 
  -1   4  -4      183.09      212.90     10.88 o 
   0   4  -4      319.92      358.24     19.69 o 
   1   4  -4     2397.57     2478.22    119.82 o 
   2   4  -4      795.14      821.29     41.46 o 
   3   4  -4     3886.72     4084.68    166.40 o 
   4   4  -4      879.63      902.34     33.71 o 
  -4   5  -4        7.97        1.13      5.27 o 
  -3   5  -4       74.39       79.33      5.62 o 
  -2   5  -4      284.79      273.99     10.76 o 
  -1   5  -4      270.04      242.46     15.37 o 
   0   5  -4     2051.37     1985.81     94.66 o 
   1   5  -4      655.69      724.72     33.72 o 
   2   5  -4       68.15       60.95      8.47 o 
   3   5  -4      971.69      954.60     47.49 o 
   4   5  -4       30.63       25.79      9.15 o 
   5   5  -4     1701.85     1725.86     63.96 o 
  -5   6  -4      290.38      277.75     13.16 o 
  -4   6  -4      255.90      253.26     11.89 o 
  -3   6  -4     1437.93     1483.39     55.26 o 
  -2   6  -4       34.02       44.93      5.61 o 
  -1   6  -4      408.11      386.38     15.71 o 
   0   6  -4      218.76      212.36     12.29 o 
   1   6  -4     1895.64     2031.48     95.58 o 
   2   6  -4     2328.88     2354.93    111.67 o 
   3   6  -4      665.21      629.44     33.11 o 
   4   6  -4        5.46       10.58      8.91 o 
   5   6  -4      254.98      221.25     16.28 o 
   6   6  -4       85.01       75.03     11.63 o 
  -6   7  -4      422.05      372.65     24.43 o 
  -5   7  -4      144.22      136.98     10.89 o 
  -4   7  -4      228.02      222.76     11.85 o 
  -3   7  -4       27.39       26.21      6.79 o 
  -2   7  -4      303.94      292.24     12.19 o 
  -1   7  -4     1778.81     1697.27     60.37 o 
   0   7  -4      940.70      985.99     50.05 o 
   1   7  -4      259.70      279.66     17.73 o 
   2   7  -4       22.09       17.36      9.29 o 
   3   7  -4      428.54      417.63     23.67 o 
   4   7  -4     1023.89      960.17     47.79 o 
   5   7  -4       35.49       39.38     10.78 o 
   6   7  -4      212.75      185.86     19.90 o 
   7   7  -4      147.94      109.02     14.29 o 
  -7   8  -4        9.21       -2.53     12.70 o 
  -6   8  -4      129.53      138.50     15.95 o 
  -5   8  -4       17.96       30.28      8.74 o 
  -4   8  -4      309.69      340.51     16.05 o 
  -3   8  -4       85.85       87.06      9.00 o 
  -2   8  -4      191.23      175.71     11.08 o 
  -1   8  -4       47.86       53.54      6.85 o 
   0   8  -4      289.74      307.07     15.72 o 
   1   8  -4     2177.30     2267.61    130.05 o 
   2   8  -4      630.70      601.09     32.85 o 
   3   8  -4      150.91      153.15     14.40 o 
   4   8  -4      286.75      252.11     18.87 o 
   5   8  -4      112.09      116.93     14.75 o 
   6   8  -4      202.52      193.55     17.51 o 
   7   8  -4      137.55      149.01     17.74 o 
   8   8  -4       42.77       40.83     14.12 o 
  -8   9  -4        5.24       32.99     17.24 o 
  -7   9  -4       23.72       33.80     14.16 o 
  -6   9  -4       10.57       -6.28     13.40 o 
  -5   9  -4      261.87      299.40     21.55 o 
  -4   9  -4       18.18       17.13      8.75 o 
  -3   9  -4      345.68      396.01     18.43 o 
  -2   9  -4     1467.83     1465.18     55.38 o 
  -1   9  -4      251.59      246.38     11.70 o 
   0   9  -4       20.19       14.71      7.08 o 
   1   9  -4      103.76      100.02     18.21 o 
   2   9  -4       69.39       91.61     28.01 o 
   3   9  -4      658.45      642.30     75.36 o 
   4   9  -4       76.59       44.73     12.90 o 
   5   9  -4       11.36       24.97     12.43 o 
   6   9  -4       96.93      118.66     20.70 o 
   7   9  -4       16.86       36.79     14.60 o 
   8   9  -4      206.01      207.44     19.67 o 
   9   9  -4       10.02       13.69     16.34 o 
  -9  10  -4        2.13        7.20     17.69 o 
  -8  10  -4        2.79      -10.67     15.73 o 
  -7  10  -4        1.10       13.72     15.15 o 
  -6  10  -4       87.37      118.01     17.14 o 
  -5  10  -4      318.90      349.89     24.31 o 
  -4  10  -4       96.05       79.40     10.54 o 
  -3  10  -4       45.79       43.95      9.60 o 
  -2  10  -4       74.80       84.82     10.04 o 
  -1  10  -4      162.61      216.86     13.26 o 
   0  10  -4      348.97      300.30     41.31 o 
   1  10  -4       38.23       33.91      7.31 o 
   2  10  -4       47.02       45.71     16.20 o 
   3  10  -4      312.05      273.71     36.65 o 
   4  10  -4       11.00        9.60     16.06 o 
   5  10  -4       38.19       44.26     16.69 o 
   6  10  -4       16.85        2.91     15.27 o 
   7  10  -4        8.77       15.67     20.30 o 
   8  10  -4       17.47       25.62     23.03 o 
   9  10  -4       20.84        9.54     17.72 o 
  10  10  -4       22.54       23.76     19.15 o 
 -10  11  -4        1.71        4.84     24.29 o 
  -9  11  -4       10.94       10.92     18.93 o 
  -8  11  -4       41.63       28.84     17.55 o 
  -7  11  -4        3.57       -5.68     15.34 o 
  -6  11  -4        5.93       19.06     15.11 o 
  -5  11  -4       18.75       28.01     15.03 o 
  -4  11  -4       62.26       73.21     12.10 o 
  -3  11  -4      226.67      251.61     15.66 o 
  -2  11  -4       20.56       14.89     10.00 o 
  -1  11  -4       22.25       30.04      9.67 o 
   0  11  -4       29.80       30.46      6.79 o 
   1  11  -4      161.31      179.99     12.73 o 
   2  11  -4      297.61      289.96     15.12 o 
   3  11  -4       22.60       18.23     17.91 o 
   4  11  -4       28.46       36.16     18.99 o 
   5  11  -4       20.55       27.97     19.01 o 
   6  11  -4       18.34       27.07     18.77 o 
   7  11  -4       45.12       38.16     17.88 o 
   8  11  -4       16.65       15.02     18.33 o 
   9  11  -4        0.44        8.93     19.27 o 
  10  11  -4        1.55       16.40     20.75 o 
  11  11  -4        0.42        2.99     21.26 o 
 -10  12  -4        6.87       -0.81     21.19 o 
  -9  12  -4        1.23      -17.01     19.31 o 
  -8  12  -4        1.23        5.12     17.99 o 
  -7  12  -4       29.72       59.00     17.93 o 
  -6  12  -4       48.64       78.99     18.59 o 
  -5  12  -4        9.88       34.23     19.64 o 
  -4  12  -4       22.44       11.97     15.19 o 
  -3  12  -4       79.28       93.81     12.39 o 
  -2  12  -4       19.95       50.60     11.68 o 
  -1  12  -4       45.11       33.93     15.57 o 
   0  12  -4       35.34       30.85     11.30 o 
   1  12  -4       15.55        1.23     12.41 o 
   2  12  -4        8.04        8.57     14.61 o 
   3  12  -4       90.12      126.01     17.74 o 
   4  12  -4       80.79      102.47     23.00 o 
   5  12  -4        1.29      -20.30     20.30 o 
   6  12  -4        0.94      -21.13     21.13 o 
   7  12  -4        0.45       -9.71     20.90 o 
   8  12  -4       15.02       12.60     29.02 o 
   9  12  -4       18.47        2.90     25.34 o 
  10  12  -4        3.81       -5.99     26.42 o 
  -9  13  -4        7.24       16.49     21.44 o 
  -8  13  -4        0.97      -19.61     19.61 o 
  -7  13  -4        1.04       12.19     18.01 o 
  -6  13  -4        3.59       -4.71     17.32 o 
  -5  13  -4       18.36       29.25     18.14 o 
  -4  13  -4       13.38       13.13     20.76 o 
  -3  13  -4        8.19        5.02     15.58 o 
  -2  13  -4       10.98       12.63     10.07 o 
  -1  13  -4        4.34       16.19     13.10 o 
   0  13  -4       24.41       31.07     13.20 o 
   1  13  -4       78.81      107.16     14.85 o 
   2  13  -4       16.78       12.90     13.57 o 
   3  13  -4       16.85       21.15     16.62 o 
   4  13  -4       13.61       31.85     17.32 o 
   5  13  -4        1.35      -17.83     22.99 o 
   6  13  -4       10.34       18.84     24.69 o 
   7  13  -4        2.12       10.91     25.49 o 
   8  13  -4        5.08      -15.58     25.56 o 
   9  13  -4        7.01       23.24     27.77 o 
  -7  14  -4        0.24       -3.87     19.09 o 
  -6  14  -4        0.64      -10.82     25.29 o 
  -5  14  -4        1.52        2.10     19.05 o 
  -4  14  -4        0.10       14.71     22.56 o 
  -3  14  -4        7.00       16.00     20.10 o 
  -2  14  -4       10.03       15.56     14.31 o 
  -1  14  -4        4.94        2.52     13.95 o 
   0  14  -4        2.22      -10.40     13.74 o 
   1  14  -4        0.37      -14.60     14.60 o 
   2  14  -4        3.49       -2.69     14.16 o 
   3  14  -4        3.20       15.17     17.69 o 
   4  14  -4       16.08       21.04     18.27 o 
   5  14  -4        9.58       -1.25     19.46 o 
   6  14  -4       13.90       32.84     26.54 o 
   7  14  -4        0.12        2.32     27.69 o 
  -5  15  -4        9.22       33.51     25.78 o 
  -4  15  -4        7.10       10.39     36.21 o 
  -3  15  -4        1.07      -10.27     22.29 o 
  -2  15  -4        1.49        1.27     22.75 o 
  -1  15  -4       13.33       24.57     15.63 o 
   0  15  -4       18.88       25.20     15.26 o 
   1  15  -4        3.78        2.53     15.15 o 
   2  15  -4        3.53       10.65     17.67 o 
   3  15  -4        1.86      -16.90     17.39 o 
   4  15  -4        2.71       32.50     21.42 o 
   5  15  -4       10.91      -22.40     24.81 o 
   0  16  -4        0.50      -11.82     19.28 o 
   0   1  -3     7833.94     8254.83    710.36 o 
   1   1  -3    10328.95    11000.16    656.47 o 
  -1   2  -3     3139.50     3629.18    124.39 o 
   0   2  -3      669.84      760.99     31.63 o 
   1   2  -3     2254.69     2373.97     93.79 o 
   2   2  -3      107.25       98.52      3.89 o 
  -2   3  -3     2829.25     2733.61     82.80 o 
  -1   3  -3     3678.87     4144.17    171.31 o 
   0   3  -3     3813.86     3779.00    166.06 o 
   1   3  -3      292.69      263.39     14.63 o 
   2   3  -3     5352.53     6007.35    248.08 o 
   3   3  -3     3918.40     4472.48    156.52 o 
  -3   4  -3     2092.91     2182.48     80.07 o 
  -2   4  -3      411.73      396.50     13.83 o 
  -1   4  -3     2718.16     2753.26    127.15 o 
   0   4  -3      507.59      541.55     23.75 o 
   1   4  -3      472.27      529.85     28.80 o 
   2   4  -3     1546.04     1628.50     78.58 o 
   3   4  -3      180.70      170.34     11.78 o 
   4   4  -3     2336.53     2465.85     91.78 o 
  -4   5  -3     1422.52     1388.29     51.78 o 
  -3   5  -3     3566.37     3699.02    129.13 o 
  -2   5  -3     3492.10     3655.92    114.25 o 
  -1   5  -3     3024.56     3150.38    110.40 o 
   0   5  -3      181.70      193.33     10.50 o 
   1   5  -3     2140.57     2192.73    102.28 o 
   2   5  -3     3271.75     3529.65    167.54 o 
   3   5  -3     4799.52     4962.44    235.16 o 
   4   5  -3     2275.89     2323.57    110.93 o 
   5   5  -3      557.78      562.23     22.18 o 
  -5   6  -3      532.72      519.90     20.79 o 
  -4   6  -3      514.21      523.59     21.42 o 
  -3   6  -3      171.83      181.87      9.73 o 
  -2   6  -3     1304.50     1218.00     38.17 o 
  -1   6  -3     1366.10     1343.34     50.16 o 
   0   6  -3      261.34      257.27     15.66 o 
   1   6  -3      977.55      970.74     48.51 o 
   2   6  -3      531.34      554.91     29.52 o 
   3   6  -3      481.67      483.71     25.83 o 
   4   6  -3      529.79      523.84     29.04 o 
   5   6  -3      217.84      208.40     15.51 o 
   6   6  -3      422.93      408.76     19.93 o 
  -6   7  -3       52.83       53.46      8.85 o 
  -5   7  -3      560.66      526.97     22.31 o 
  -4   7  -3      870.34      900.57     34.33 o 
  -3   7  -3     1012.88     1093.89     41.52 o 
  -2   7  -3      581.21      559.60     21.96 o 
  -1   7  -3      480.19      504.51     18.21 o 
   0   7  -3      427.74      425.63     16.86 o 
   1   7  -3      796.04      814.41     49.37 o 
   2   7  -3      386.34      376.72     21.55 o 
   3   7  -3      706.86      728.44     36.80 o 
   4   7  -3      258.79      245.81     17.20 o 
   5   7  -3      348.59      359.65     22.92 o 
   6   7  -3      826.90      722.07     39.08 o 
   7   7  -3      221.67      256.72     20.03 o 
  -7   8  -3       54.86       75.46     14.23 o 
  -6   8  -3       14.59       30.26      9.15 o 
  -5   8  -3      393.22      395.42     18.00 o 
  -4   8  -3        0.22       11.82      7.30 o 
  -3   8  -3      110.51      112.71      9.49 o 
  -2   8  -3      411.76      447.59     19.93 o 
  -1   8  -3      406.94      406.55     15.77 o 
   0   8  -3      343.59      347.69     22.50 o 
   1   8  -3       84.98      102.93     32.91 o 
   2   8  -3      123.62      119.15     17.09 o 
   3   8  -3      753.74      743.53     39.12 o 
   4   8  -3      193.21      179.33     15.28 o 
   5   8  -3      337.77      305.39     20.96 o 
   6   8  -3       85.69       87.18     14.22 o 
   7   8  -3      244.43      262.04     20.30 o 
   8   8  -3        0.50        1.26     12.98 o 
  -8   9  -3        1.27      -12.75     13.89 o 
  -7   9  -3       12.14       25.78     13.54 o 
  -6   9  -3       86.95       94.48     14.60 o 
  -5   9  -3      206.26      241.59     15.42 o 
  -4   9  -3      250.82      262.97     14.00 o 
  -3   9  -3      373.57      371.07     17.63 o 
  -2   9  -3      295.15      326.20     15.68 o 
  -1   9  -3      560.57      554.22     22.84 o 
   0   9  -3      162.25      100.72     23.91 o 
   1   9  -3      312.50      305.92     14.17 o 
   2   9  -3       75.58       77.35     15.46 o 
   3   9  -3       28.04       20.55     14.17 o 
   4   9  -3      248.25      278.49     24.84 o 
   5   9  -3      315.74      307.97     25.48 o 
   6   9  -3      215.99      236.56     19.90 o 
   7   9  -3      316.12      359.60     25.73 o 
   8   9  -3       50.53       69.33     16.68 o 
   9   9  -3       39.50       52.32     17.07 o 
  -9  10  -3       11.58       15.29     17.28 o 
  -8  10  -3       23.63       57.87     16.61 o 
  -7  10  -3       31.01       22.03     25.21 o 
  -6  10  -3       27.82       40.30     14.22 o 
  -5  10  -3       12.73       11.13     10.45 o 
  -4  10  -3      131.28      118.63     10.81 o 
  -3  10  -3      303.04      331.30     16.43 o 
  -2  10  -3      203.57      197.47     13.10 o 
  -1  10  -3      196.71      184.38     14.00 o 
   0  10  -3      142.39      180.63     10.23 o 
   1  10  -3       11.48        5.61      7.47 o 
   2  10  -3       29.95       25.57      7.82 o 
   3  10  -3      103.45       89.52     18.51 o 
   4  10  -3        4.68        3.51     15.88 o 
   5  10  -3       10.16       23.04     17.04 o 
   6  10  -3       85.44      103.77     16.88 o 
   7  10  -3       43.59       72.73     17.16 o 
   8  10  -3       27.11       46.87     17.38 o 
   9  10  -3        8.19        5.09     23.65 o 
  10  10  -3        0.51       -0.05     18.27 o 
 -10  11  -3        1.11       -0.87     19.20 o 
  -9  11  -3        8.28       12.65     18.39 o 
  -8  11  -3        1.81       -7.32     16.24 o 
  -7  11  -3       18.37       10.69     15.06 o 
  -6  11  -3       32.10       18.11     14.67 o 
  -5  11  -3       90.88      117.15     16.24 o 
  -4  11  -3       31.61       25.35     10.16 o 
  -3  11  -3       46.32       57.50     10.82 o 
  -2  11  -3       96.92       85.11     11.74 o 
  -1  11  -3      368.78      400.75     21.45 o 
   0  11  -3      205.62      206.90     14.80 o 
   1  11  -3      154.69      159.38     11.43 o 
   2  11  -3       20.28        5.74     13.54 o 
   3  11  -3       86.59       72.69     18.69 o 
   4  11  -3      152.76      166.05     32.50 o 
   5  11  -3       52.91       33.88     18.15 o 
   6  11  -3       77.68       62.71     20.89 o 
   7  11  -3       21.94       32.39     19.45 o 
   8  11  -3        1.11       13.42     21.47 o 
   9  11  -3       24.72       26.82     23.67 o 
  10  11  -3        3.87       13.83     19.75 o 
  11  11  -3        6.46      -16.05     20.75 o 
 -10  12  -3        5.21      -28.21     29.37 o 
  -9  12  -3        4.01       -7.82     18.84 o 
  -8  12  -3        6.73       23.69     18.46 o 
  -7  12  -3        3.29      -15.72     15.72 o 
  -6  12  -3        0.85       14.45     15.73 o 
  -5  12  -3        5.03        5.44     15.48 o 
  -4  12  -3        6.83        0.08     11.66 o 
  -3  12  -3       40.73       59.56     11.28 o 
  -2  12  -3       26.54       23.15      8.50 o 
  -1  12  -3       25.17       14.67     10.47 o 
   0  12  -3       37.93       36.33     12.46 o 
   1  12  -3       57.03       79.30     13.10 o 
   2  12  -3       70.61       93.85     16.90 o 
   3  12  -3      100.86      125.98     17.26 o 
   4  12  -3        7.92       13.37     20.92 o 
   5  12  -3        9.67       -2.76     21.32 o 
   6  12  -3       15.66       15.20     22.88 o 
   7  12  -3       15.19       37.59     23.35 o 
   8  12  -3        6.02       12.68     26.44 o 
   9  12  -3        3.87       -3.36     23.98 o 
  10  12  -3        2.17      -24.72     24.72 o 
  -9  13  -3        4.79       19.26     29.82 o 
  -8  13  -3        6.77       -5.92     20.11 o 
  -7  13  -3       32.85       15.80     18.28 o 
  -6  13  -3       18.61       33.70     17.15 o 
  -5  13  -3       10.74       14.16     16.05 o 
  -4  13  -3        4.86       -4.59     14.99 o 
  -3  13  -3       12.82       24.61      9.94 o 
  -2  13  -3       48.19       47.94     13.16 o 
  -1  13  -3       44.81       54.02     13.68 o 
   0  13  -3       36.32       51.46     13.08 o 
   1  13  -3       20.86       18.73     13.11 o 
   2  13  -3        5.53       17.78     13.26 o 
   3  13  -3       28.28       38.53     16.05 o 
   4  13  -3       33.66       33.71     16.88 o 
   5  13  -3       33.25       52.03     28.54 o 
   6  13  -3        6.61       -0.15     24.65 o 
   7  13  -3        0.93       10.54     23.97 o 
   8  13  -3        1.07      -26.19     26.19 o 
   9  13  -3        1.52       23.78     27.74 o 
  -8  14  -3        0.01        5.42     20.15 o 
  -7  14  -3        1.18       26.89     20.17 o 
  -6  14  -3        3.87       12.98     17.77 o 
  -5  14  -3       22.02       36.80     21.39 o 
  -4  14  -3       19.48       23.34     21.42 o 
  -3  14  -3       12.33       37.22     16.38 o 
  -2  14  -3        0.87        7.87     13.60 o 
  -1  14  -3        7.62        4.20     17.76 o 
   0  14  -3        2.83      -10.61     13.17 o 
   1  14  -3        1.07       14.86     14.16 o 
   2  14  -3        2.37       17.48     13.80 o 
   3  14  -3        2.86       12.52     14.54 o 
   4  14  -3        0.76       14.78     29.96 o 
   5  14  -3       10.26       35.81     24.29 o 
   6  14  -3        9.18       -1.13     25.79 o 
   7  14  -3        7.41      -26.53     26.53 o 
   8  14  -3        1.44       28.65     29.19 o 
  -6  15  -3        0.89       -7.54     21.87 o 
  -5  15  -3        3.37        7.66     21.87 o 
  -4  15  -3       10.49       14.89     33.58 o 
  -3  15  -3       12.07       33.21     31.26 o 
  -2  15  -3       18.36       17.95     16.68 o 
  -1  15  -3       13.79       -6.35     18.76 o 
   0  15  -3       13.11       21.30     16.83 o 
   1  15  -3        1.24        2.46     17.52 o 
   2  15  -3        6.66       25.24     18.27 o 
   3  15  -3        5.93       -3.81     28.24 o 
   4  15  -3        0.39      -11.01     24.51 o 
   5  15  -3        2.92        8.23     27.12 o 
   6  15  -3        8.76       21.52     27.48 o 
  -2  16  -3        2.39      -31.86     33.89 o 
  -1  16  -3        1.50        3.36     17.79 o 
   0  16  -3        6.63       -5.22     21.48 o 
   1  16  -3        7.11       21.73     23.87 o 
   2  16  -3        0.76      -20.33     31.38 o 
   0   1  -2      509.42      511.16     33.52 o 
   1   1  -2     2125.59     2325.03    124.26 o 
  -1   2  -2      671.84      613.57     29.20 o 
   0   2  -2    33158.37    35264.84   1681.71 o 
   1   2  -2     3949.91     4303.65    195.15 o 
   2   2  -2    16238.48    17587.84    636.13 o 
  -2   3  -2      112.97      105.29      5.94 o 
  -1   3  -2    11350.20    11677.23    403.10 o 
   0   3  -2    11596.73    13148.27    612.61 o 
   1   3  -2     3331.13     3758.68    177.49 o 
   2   3  -2     6722.79     7072.07    323.30 o 
   3   3  -2      782.22      731.50     28.07 o 
  -3   4  -2     2251.54     2379.29     86.05 o 
  -2   4  -2      847.75      867.49     32.27 o 
  -1   4  -2     8596.19     9117.34    309.20 o 
   0   4  -2     1920.95     2045.89     97.91 o 
   1   4  -2     1904.45     1923.01     85.99 o 
   2   4  -2      483.43      538.63     28.09 o 
   3   4  -2     1280.19     1260.10     60.79 o 
   4   4  -2     4860.35     4787.94    174.07 o 
  -4   5  -2      474.06      502.03     19.63 o 
  -3   5  -2      431.47      472.31     17.39 o 
  -2   5  -2     2922.23     2780.21    100.35 o 
  -1   5  -2     1569.89     1615.79     51.15 o 
   0   5  -2     2721.23     2853.86    134.40 o 
   1   5  -2     5306.75     5437.34    251.41 o 
   2   5  -2     3219.02     3471.78    164.27 o 
   3   5  -2      991.83     1000.22     46.81 o 
   4   5  -2      334.85      384.35     17.78 o 
   5   5  -2      164.70      158.46      8.63 o 
  -5   6  -2      154.65      147.60      8.89 o 
  -4   6  -2      110.27       98.53      7.78 o 
  -3   6  -2       16.66        9.41      5.51 o 
  -2   6  -2     1088.75     1098.11     41.87 o 
  -1   6  -2     1911.36     2002.99     63.74 o 
   0   6  -2      854.91      859.69     43.06 o 
   1   6  -2     1013.62      989.32     58.94 o 
   2   6  -2       26.40       39.18      8.15 o 
   3   6  -2      389.03      336.34     20.24 o 
   4   6  -2      551.27      486.37     27.70 o 
   5   6  -2      384.94      342.80     17.50 o 
   6   6  -2      231.81      229.59     11.67 o 
  -6   7  -2      167.08      151.71     11.73 o 
  -5   7  -2      877.28      897.56     34.22 o 
  -4   7  -2      323.17      351.23     16.11 o 
  -3   7  -2      163.21      145.10      8.96 o 
  -2   7  -2     1117.15     1118.46     41.13 o 
  -1   7  -2       83.52       72.76      7.11 o 
   0   7  -2      899.17      791.24     61.50 o 
   1   7  -2     1226.73     1144.65     66.48 o 
   2   7  -2       63.31       61.20     11.70 o 
   3   7  -2       79.50       88.20     10.88 o 
   4   7  -2       93.23       93.72     11.53 o 
   5   7  -2      824.21      760.95     40.05 o 
   6   7  -2      244.57      245.29     18.73 o 
   7   7  -2      350.13      338.72     23.14 o 
  -7   8  -2      306.91      292.70     17.24 o 
  -6   8  -2       89.24       74.93     10.15 o 
  -5   8  -2      148.28      144.10     10.58 o 
  -4   8  -2      112.06      114.93      9.35 o 
  -3   8  -2      616.07      642.97     25.92 o 
  -2   8  -2      143.61      146.15     12.03 o 
  -1   8  -2     1424.08     1441.46     58.92 o 
   0   8  -2     1010.65      993.51     36.46 o 
   1   8  -2      223.96      211.27     10.31 o 
   2   8  -2     1145.45     1123.04     74.68 o 
   3   8  -2     1564.39     1562.14     91.75 o 
   4   8  -2       63.61       52.97     11.72 o 
   5   8  -2       51.67       46.06     12.60 o 
   6   8  -2       36.01       22.64     12.60 o 
   7   8  -2      293.62      277.60     21.40 o 
   8   8  -2      199.58      208.50     19.46 o 
  -8   9  -2      105.81      130.68     17.77 o 
  -7   9  -2        2.66        6.72     13.04 o 
  -6   9  -2      136.72      158.68     12.94 o 
  -5   9  -2      126.89      126.45     10.70 o 
  -4   9  -2        6.30        0.43      8.49 o 
  -3   9  -2       71.83       83.31     11.11 o 
  -2   9  -2       92.01       82.09      9.04 o 
  -1   9  -2      205.64      228.40     16.71 o 
   0   9  -2       52.62       47.63      8.44 o 
   1   9  -2      466.76      444.39     18.58 o 
   2   9  -2      546.16      501.41     21.98 o 
   3   9  -2       47.42       46.52     15.72 o 
   4   9  -2      322.17      301.23     25.73 o 
   5   9  -2       29.48       14.65     15.82 o 
   6   9  -2      109.98      124.23     16.34 o 
   7   9  -2        5.46        8.87     14.05 o 
   8   9  -2        8.12       -5.09     14.81 o 
   9   9  -2       53.02       88.11     17.72 o 
  -9  10  -2       64.54      105.27     18.68 o 
  -8  10  -2       33.51       55.00     16.38 o 
  -7  10  -2      113.59      115.01     16.84 o 
  -6  10  -2       15.45        8.93     10.59 o 
  -5  10  -2        5.34       -6.20      9.68 o 
  -4  10  -2        9.65        2.28      8.45 o 
  -3  10  -2       25.34       31.51      9.07 o 
  -2  10  -2      570.45      626.15     29.30 o 
  -1  10  -2      178.57      178.71     12.00 o 
   0  10  -2      202.21      204.94     12.84 o 
   1  10  -2      646.34      630.14     24.86 o 
   2  10  -2      464.93      462.50     26.44 o 
   3  10  -2       42.42       51.17     15.88 o 
   4  10  -2       20.41       24.22     16.70 o 
   5  10  -2       31.88       27.13     17.38 o 
   6  10  -2       76.29       75.05     22.14 o 
   7  10  -2        8.94       27.47     30.33 o 
   8  10  -2        6.59        8.34     16.38 o 
   9  10  -2        0.07        1.92     17.17 o 
  10  10  -2       10.56       26.45     18.44 o 
 -10  11  -2       16.26       16.20     23.73 o 
  -9  11  -2        4.43        2.56     17.76 o 
  -8  11  -2        2.31      -14.48     15.91 o 
  -7  11  -2       36.28       37.72     15.96 o 
  -6  11  -2       13.68       31.65     14.19 o 
  -5  11  -2      138.17      163.91     14.05 o 
  -4  11  -2      217.31      202.72     13.99 o 
  -3  11  -2       99.40      111.71     10.97 o 
  -2  11  -2      199.91      229.03     17.26 o 
  -1  11  -2       26.38       46.93      9.95 o 
   0  11  -2      171.34      169.42     13.35 o 
   1  11  -2      106.07      112.18     12.39 o 
   2  11  -2       20.24       11.73     12.56 o 
   3  11  -2      157.41      193.58     23.53 o 
   4  11  -2       84.07       92.44     21.44 o 
   5  11  -2        9.03       15.66     21.77 o 
   6  11  -2        0.06        0.50     28.20 o 
   7  11  -2        0.40        2.61     32.95 o 
   8  11  -2       35.02       45.09     27.08 o 
   9  11  -2       22.96       45.55     23.01 o 
  10  11  -2        0.15       -0.73     23.60 o 
  11  11  -2        4.57      -24.06     24.06 o 
 -11  12  -2        0.93        6.29     27.38 o 
 -10  12  -2        6.69        4.02     27.78 o 
  -9  12  -2        4.91       -8.75     17.76 o 
  -8  12  -2        1.33       -7.56     17.45 o 
  -7  12  -2        6.16       12.30     17.11 o 
  -6  12  -2        0.07      -10.10     14.80 o 
  -5  12  -2       23.59       15.33     12.30 o 
  -4  12  -2       33.08       29.73     10.92 o 
  -3  12  -2        2.04       10.62      7.75 o 
  -2  12  -2       15.73       17.94     10.45 o 
  -1  12  -2        7.00        7.83     11.67 o 
   0  12  -2      140.29      176.18     15.10 o 
   1  12  -2       19.18       19.09     11.74 o 
   2  12  -2       13.67       -8.73     11.59 o 
   3  12  -2       16.80       18.54     14.70 o 
   4  12  -2       17.94       20.74     20.85 o 
   5  12  -2       40.82       31.10     25.17 o 
   6  12  -2       17.13       28.23     22.91 o 
   7  12  -2        4.73      -17.29     21.49 o 
   8  12  -2        5.03      -13.79     23.73 o 
   9  12  -2        1.19       20.38     31.53 o 
  10  12  -2        1.45      -17.93     25.46 o 
  11  12  -2        0.05      -21.38     26.52 o 
  -9  13  -2        0.43       -0.59     22.97 o 
  -8  13  -2        2.24       11.82     19.96 o 
  -7  13  -2        3.50       20.80     17.78 o 
  -6  13  -2       31.29       65.92     17.92 o 
  -5  13  -2       31.96       62.12     16.37 o 
  -4  13  -2       35.85       24.34     11.65 o 
  -3  13  -2       58.12       75.67     13.74 o 
  -2  13  -2       29.28       32.26     12.81 o 
  -1  13  -2       23.20       49.90     13.60 o 
   0  13  -2        3.82        8.86     11.85 o 
   1  13  -2       91.73      104.00     13.78 o 
   2  13  -2      148.81      163.73     28.80 o 
   3  13  -2       74.07       59.02     23.13 o 
   4  13  -2        1.43       30.28     14.24 o 
   5  13  -2        3.54       -6.16     22.41 o 
   6  13  -2        2.66       25.17     24.31 o 
   7  13  -2        5.18      -23.99     23.99 o 
   8  13  -2        0.19        4.07     26.18 o 
   9  13  -2       13.15       35.65     30.33 o 
  -8  14  -2        7.16       -4.69     20.78 o 
  -7  14  -2       12.05       17.68     18.83 o 
  -6  14  -2       22.19       20.90     25.77 o 
  -5  14  -2        5.56       -7.48     19.22 o 
  -4  14  -2       10.38       36.15     16.18 o 
  -3  14  -2       33.16       30.21     14.44 o 
  -2  14  -2       42.46       80.56     14.74 o 
  -1  14  -2       51.59       62.39     19.41 o 
   0  14  -2        4.55       22.96     18.69 o 
   1  14  -2       17.24       23.74     15.82 o 
   2  14  -2       31.09       21.20     16.05 o 
   3  14  -2       12.43        9.35     22.40 o 
   4  14  -2       17.57       55.38     25.09 o 
   5  14  -2        3.27        5.86     24.62 o 
   6  14  -2        0.86       15.90     25.02 o 
   7  14  -2        1.98      -19.24     26.93 o 
   8  14  -2        0.18       57.40     28.92 o 
  -6  15  -2        2.32      -24.69     30.74 o 
  -5  15  -2        3.02       36.13     33.21 o 
  -4  15  -2       17.21       47.65     30.66 o 
  -3  15  -2        1.94      -20.01     20.01 o 
  -2  15  -2        0.24      -16.57     16.57 o 
  -1  15  -2        8.24       29.57     17.28 o 
   0  15  -2       15.91       14.17     17.84 o 
   1  15  -2       13.67       35.16     29.96 o 
   2  15  -2        0.91       18.35     24.02 o 
   3  15  -2        8.32        8.31     25.39 o 
   4  15  -2        3.52        7.96     35.08 o 
   5  15  -2        1.88       -8.71     26.45 o 
   6  15  -2        0.41       14.92     29.38 o 
  -3  16  -2        0.08      -28.13     29.69 o 
  -2  16  -2        0.01      -19.40     19.40 o 
  -1  16  -2        1.61        5.27     22.39 o 
   0  16  -2        0.13       20.27     39.49 o 
   1  16  -2        0.72        2.28     25.49 o 
   2  16  -2        2.00       -8.09     24.67 o 
   3  16  -2        4.35        8.93     25.41 o 
   0   1  -1     6427.20     7157.39    333.71 o 
   1   1  -1     4253.54     4478.04    157.91 o 
  -1   2  -1     2883.83     2985.34     92.62 o 
   0   2  -1     2284.58     2460.70    129.61 o 
   1   2  -1     2429.54     2456.62    106.77 o 
   2   2  -1     6690.95     7213.02    257.17 o 
  -2   3  -1     5577.56     5917.68    215.96 o 
  -1   3  -1     4041.77     4347.09    132.58 o 
   0   3  -1     4471.17     4984.02    283.57 o 
   1   3  -1     1296.52     1462.88     68.94 o 
   2   3  -1     9113.47     9985.94    407.35 o 
   3   3  -1     3811.21     4133.36    154.63 o 
  -3   4  -1      559.20      569.38     20.62 o 
  -2   4  -1      239.93      260.42     10.89 o 
  -1   4  -1     4616.21     5032.17    185.88 o 
   0   4  -1     4913.23     5064.28    234.15 o 
   1   4  -1     1432.86     1603.51     76.07 o 
   2   4  -1     5827.60     5980.45    248.14 o 
   3   4  -1      331.71      301.91     14.40 o 
   4   4  -1     6118.50     6631.61    234.66 o 
  -4   5  -1     1479.10     1410.55     51.59 o 
  -3   5  -1     4293.45     4269.34    150.09 o 
  -2   5  -1     1945.26     2097.17     75.30 o 
  -1   5  -1     4697.76     5076.99    201.12 o 
   0   5  -1      154.91      159.43      7.51 o 
   1   5  -1     1163.32     1235.46     68.11 o 
   2   5  -1     4694.94     5173.98    238.83 o 
   3   5  -1     2627.14     2779.40    113.35 o 
   4   5  -1     2273.50     2239.47     91.96 o 
   5   5  -1      223.76      220.85     10.86 o 
  -5   6  -1      226.11      208.82     11.00 o 
  -4   6  -1     2732.95     2894.81    106.49 o 
  -3   6  -1      138.89      145.21      8.75 o 
  -2   6  -1     1109.20     1223.89     48.50 o 
  -1   6  -1      643.46      599.82     26.20 o 
   0   6  -1       48.37       52.43      5.07 o 
   1   6  -1     1219.17     1178.86     67.78 o 
   2   6  -1     1666.02     1673.41     93.49 o 
   3   6  -1      640.66      657.87     29.48 o 
   4   6  -1     2073.07     2018.26     85.42 o 
   5   6  -1      518.50      478.39     26.73 o 
   6   6  -1     1117.09     1063.11     41.64 o 
  -6   7  -1       92.32      106.46      9.11 o 
  -5   7  -1      638.75      618.47     24.45 o 
  -4   7  -1      703.64      660.90     26.38 o 
  -3   7  -1      920.12      940.18     36.17 o 
  -2   7  -1      521.38      528.73     21.04 o 
  -1   7  -1      130.58      143.63     10.66 o 
   0   7  -1       93.89       90.66      5.92 o 
   1   7  -1      553.41      479.91     18.14 o 
   2   7  -1      485.26      449.50     31.30 o 
   3   7  -1      592.09      562.44     34.90 o 
   4   7  -1       50.31       34.40      6.83 o 
   5   7  -1      271.80      266.16     18.76 o 
   6   7  -1      729.94      743.81     40.18 o 
   7   7  -1      227.26      241.45     19.05 o 
  -7   8  -1      103.61      117.15     11.64 o 
  -6   8  -1       61.14       65.60      8.74 o 
  -5   8  -1      233.87      239.08     13.07 o 
  -4   8  -1       26.47       40.15      7.70 o 
  -3   8  -1      564.48      551.51     20.45 o 
  -2   8  -1     1171.86     1170.10     48.67 o 
  -1   8  -1     1307.19     1357.68     50.50 o 
   0   8  -1      353.66      364.91     16.64 o 
   1   8  -1      101.29       92.14      6.96 o 
   2   8  -1      197.57      194.05     10.79 o 
   3   8  -1      801.29      735.13     46.58 o 
   4   8  -1      328.37      312.49     25.14 o 
   5   8  -1      430.26      396.13     29.57 o 
   6   8  -1      336.80      322.14     33.61 o 
   7   8  -1      248.46      257.30     24.80 o 
   8   8  -1       17.38        3.44     13.47 o 
  -8   9  -1       72.01       88.31     15.92 o 
  -7   9  -1       14.44       -4.09     15.88 o 
  -6   9  -1       30.03       18.18     10.01 o 
  -5   9  -1      121.07      130.20     10.79 o 
  -4   9  -1      108.88      121.08     10.09 o 
  -3   9  -1      477.73      530.58     22.19 o 
  -2   9  -1       34.29       39.00      7.72 o 
  -1   9  -1      227.05      215.65     12.36 o 
   0   9  -1      143.97      139.53     14.29 o 
   1   9  -1      503.17      520.84     28.77 o 
   2   9  -1      254.45      253.88     13.74 o 
   3   9  -1        9.02       -1.29     13.52 o 
   4   9  -1       77.06       96.11     15.85 o 
   5   9  -1       34.87       69.65     18.74 o 
   6   9  -1       53.46       56.12     16.85 o 
   7   9  -1       99.20      113.83     20.19 o 
   8   9  -1       11.80        6.89     14.74 o 
   9   9  -1       50.55       38.99     16.46 o 
  -9  10  -1       13.58       29.84     17.12 o 
  -8  10  -1       49.42       74.90     17.07 o 
  -7  10  -1       20.57       30.07     11.82 o 
  -6  10  -1       16.56       32.45     11.03 o 
  -5  10  -1       81.46       87.16     10.24 o 
  -4  10  -1      237.08      229.02     13.59 o 
  -3  10  -1      308.42      296.73     17.67 o 
  -2  10  -1      230.38      251.35     14.14 o 
  -1  10  -1       72.50       85.52      9.42 o 
   0  10  -1      200.78      226.64     14.94 o 
   1  10  -1      270.19      167.53     31.87 o 
   2  10  -1       50.34       49.31     15.37 o 
   3  10  -1      301.40      300.38     26.27 o 
   4  10  -1       70.28       52.75     18.22 o 
   5  10  -1       46.48       57.40     46.34 o 
   6  10  -1       28.11       48.39     19.64 o 
   7  10  -1       16.27       15.45     16.37 o 
   8  10  -1       27.49       56.79     20.83 o 
   9  10  -1       33.34       31.41     24.34 o 
  10  10  -1        4.60       42.63     22.78 o 
 -10  11  -1        2.13       -0.60     24.47 o 
  -9  11  -1       19.40        0.62     17.23 o 
  -8  11  -1        9.32      -15.08     15.08 o 
  -7  11  -1       10.41        7.89     14.93 o 
  -6  11  -1      112.83      118.16     14.04 o 
  -5  11  -1      177.00      197.75     15.42 o 
  -4  11  -1       80.04       98.68     13.14 o 
  -3  11  -1       13.79        2.49      8.72 o 
  -2  11  -1       30.75       21.31      9.28 o 
  -1  11  -1      367.08      378.93     20.15 o 
   0  11  -1      106.51       98.57     14.40 o 
   1  11  -1       49.01       57.47     16.66 o 
   2  11  -1       87.52       69.24     14.26 o 
   3  11  -1       92.68       72.70     28.20 o 
   4  11  -1      198.00      143.77     31.08 o 
   5  11  -1       56.37       95.13     21.89 o 
   6  11  -1       53.55       65.14     21.73 o 
   7  11  -1        2.16      -27.64     27.64 o 
   8  11  -1        0.90        6.63     21.91 o 
   9  11  -1       19.39       53.84     23.53 o 
  10  11  -1        3.84       21.20     22.99 o 
  11  11  -1        2.64      -12.02     25.02 o 
 -11  12  -1        2.04       12.97     29.66 o 
 -10  12  -1        9.61      -15.19     32.50 o 
  -9  12  -1        1.13      -18.57     18.57 o 
  -8  12  -1        2.53       -5.36     17.33 o 
  -7  12  -1        2.37      -11.66     15.85 o 
  -6  12  -1       25.82       37.76     12.94 o 
  -5  12  -1       66.90       82.24     13.29 o 
  -4  12  -1       96.04       82.70     20.82 o 
  -3  12  -1      123.54      153.12     17.40 o 
  -2  12  -1      155.44      156.25     16.59 o 
  -1  12  -1       26.18       35.84     10.76 o 
   0  12  -1        5.70        9.70     10.36 o 
   1  12  -1       81.24       90.47     13.27 o 
   2  12  -1       27.95       31.67     11.74 o 
   3  12  -1      114.61       93.58     16.18 o 
   4  12  -1        1.86       16.39     20.28 o 
   5  12  -1       24.34       18.94     20.08 o 
   6  12  -1       48.45       65.82     23.31 o 
   7  12  -1       25.66       30.13     24.07 o 
   8  12  -1       18.24       37.45     24.89 o 
   9  12  -1        2.22      -24.53     24.53 o 
  10  12  -1        1.24        7.03     26.01 o 
  11  12  -1        0.56      -12.64     28.17 o 
  -9  13  -1        4.14      -18.02     20.59 o 
  -8  13  -1        7.69       -1.52     21.73 o 
  -7  13  -1       26.50       -1.66     18.21 o 
  -6  13  -1        9.55       25.56     16.95 o 
  -5  13  -1        4.03      -11.59     12.58 o 
  -4  13  -1        4.40       12.05     12.93 o 
  -3  13  -1       10.55        9.90     11.49 o 
  -2  13  -1       31.33       23.95      9.67 o 
  -1  13  -1       40.38       56.16     12.70 o 
   0  13  -1       33.75       41.60     15.29 o 
   1  13  -1        5.18       10.92     14.99 o 
   2  13  -1       17.84        2.21     12.42 o 
   3  13  -1       13.19       21.97     14.28 o 
   4  13  -1       28.30       28.76     23.16 o 
   5  13  -1       37.38       66.18     23.75 o 
   6  13  -1        5.62       22.02     34.97 o 
   7  13  -1        0.06       19.92     24.62 o 
   8  13  -1        4.87       19.96     26.66 o 
   9  13  -1        3.06        4.81     27.90 o 
  -8  14  -1        1.09       37.33     35.30 o 
  -7  14  -1        1.34      -10.47     32.38 o 
  -6  14  -1        9.49       10.92     31.42 o 
  -5  14  -1       11.89       21.62     22.81 o 
  -4  14  -1       33.32       41.27     19.33 o 
  -3  14  -1       10.78       17.04     16.16 o 
  -2  14  -1        8.07        3.51     15.83 o 
  -1  14  -1       21.46       18.87     15.78 o 
   0  14  -1       22.86       25.01     15.62 o 
   1  14  -1       13.18       17.96     15.74 o 
   2  14  -1        2.24       -3.58     23.90 o 
   3  14  -1        3.07       10.47     22.93 o 
   4  14  -1        1.86      -14.50     23.03 o 
   5  14  -1        5.00        1.83     24.96 o 
   6  14  -1        5.87      -17.10     28.69 o 
   7  14  -1        7.25      -25.43     25.43 o 
   8  14  -1        8.68      -15.71     27.49 o 
  -6  15  -1        0.59       -4.33     30.29 o 
  -5  15  -1        1.84       62.60     30.07 o 
  -4  15  -1        3.32       10.84     19.59 o 
  -3  15  -1        9.08       24.29     19.50 o 
  -2  15  -1       22.28       25.76     16.95 o 
  -1  15  -1       19.32       19.71     23.98 o 
   0  15  -1        1.09       -9.57     21.26 o 
   1  15  -1        3.87       15.73     23.45 o 
   2  15  -1        6.63       42.46     24.43 o 
   3  15  -1       12.45      -11.19     24.66 o 
   4  15  -1        4.87       22.46     27.86 o 
   5  15  -1        0.04       28.71     26.36 o 
   6  15  -1        0.02       -2.22     27.17 o 
  -3  16  -1        2.54       14.21     30.66 o 
  -2  16  -1        0.53       15.84     21.75 o 
  -1  16  -1        1.75        1.39     23.45 o 
   0  16  -1        2.34        8.30     25.30 o 
   1  16  -1        2.17        6.94     24.55 o 
   2  16  -1        4.29       62.28     26.91 o 
   3  16  -1        1.13       35.14     32.20 o 
   0   1   0    10069.29    10397.24    869.91 o 
   1   1   0      743.72      739.54     28.35 o 
  -1   2   0     2116.11     2410.71     95.85 o 
   0   2   0     3762.58     3753.18    140.20 o 
   1   2   0      786.56      843.09     35.11 o 
   2   2   0    30373.27    31094.09   1107.78 o 
  -2   3   0      463.07      526.58     19.86 o 
  -1   3   0       15.93       10.90      2.74 o 
   0   3   0     2277.15     2258.34     85.03 o 
   1   3   0     1552.76     1609.22     76.19 o 
   2   3   0     5633.79     6426.04    262.40 o 
   3   3   0       12.24        7.00      3.41 o 
  -3   4   0       32.79       65.59      5.72 o 
  -2   4   0     7519.06     8037.49    287.74 o 
  -1   4   0      755.54      850.43     39.43 o 
   0   4   0      261.81      268.92     14.46 o 
   1   4   0      619.48      602.29     29.56 o 
   2   4   0     1616.44     1579.94     65.68 o 
   3   4   0     4845.66     5230.31    213.78 o 
   4   4   0      734.86      845.25     31.88 o 
  -4   5   0      120.33      141.77      8.11 o 
  -3   5   0        1.30        3.42      4.70 o 
  -2   5   0      142.18      127.48      7.11 o 
  -1   5   0      144.03      111.95      7.28 o 
   0   5   0     2734.27     2490.58    206.47 o 
   1   5   0      737.52      804.80     31.29 o 
   2   5   0      416.47      458.81     23.42 o 
   3   5   0     2172.01     2118.53     88.00 o 
   4   5   0      484.39      572.01     25.85 o 
   5   5   0      326.54      305.36     16.13 o 
  -5   6   0       22.30       15.06      6.01 o 
  -4   6   0      263.99      236.85     11.47 o 
  -3   6   0     3451.65     3520.05    127.55 o 
  -2   6   0       40.37       28.23      6.36 o 
  -1   6   0     2038.66     1971.03     79.24 o 
   0   6   0      702.14      631.70     40.31 o 
   1   6   0     2258.49     2483.20     93.82 o 
   2   6   0    11831.06    12908.64    599.60 o 
   3   6   0      952.40     1055.63     51.43 o 
   4   6   0       19.61       15.81      6.19 o 
   5   6   0      249.22      203.22     12.18 o 
   6   6   0        7.39        1.69      6.46 o 
  -6   7   0      678.27      649.12     26.52 o 
  -5   7   0       27.41       37.17      7.32 o 
  -4   7   0      906.75      863.32     33.36 o 
  -3   7   0        5.52        9.13      5.93 o 
  -2   7   0      306.88      185.55     30.82 o 
  -1   7   0     1281.44     1254.55     51.56 o 
   0   7   0      345.65      335.14     14.64 o 
   1   7   0       76.55       77.94     10.15 o 
   2   7   0      185.38      176.47      9.34 o 
   3   7   0      444.53      477.68     25.85 o 
   4   7   0     1653.00     1572.47     75.93 o 
   5   7   0       43.63       38.43      9.06 o 
   6   7   0      170.12      163.12     12.34 o 
   7   7   0      141.53      139.60     15.20 o 
  -7   8   0       55.64       67.91     11.77 o 
  -6   8   0      280.40      272.58     14.43 o 
  -5   8   0       39.41       46.51      8.27 o 
  -4   8   0     1007.27      996.36     38.61 o 
  -3   8   0       67.06       65.68      7.81 o 
  -2   8   0      544.91      501.83     23.06 o 
  -1   8   0        0.94        3.74      6.07 o 
   0   8   0     1134.82     1111.68     42.24 o 
   1   8   0     3176.34     3099.73    128.55 o 
   2   8   0      282.60      284.50     13.75 o 
   3   8   0       51.75       78.04     15.60 o 
   4   8   0      488.74      403.10     54.64 o 
   5   8   0        6.28       19.88     14.37 o 
   6   8   0      695.68      671.00     88.64 o 
   7   8   0        6.20       14.21     13.13 o 
   8   8   0       52.78       59.92     18.46 o 
  -8   9   0       10.64       18.09     14.48 o 
  -7   9   0       13.03       14.88     10.70 o 
  -6   9   0       14.17       16.97      8.71 o 
  -5   9   0       97.93       88.23      9.48 o 
  -4   9   0        7.84       18.34      7.81 o 
  -3   9   0      544.07      537.42     32.15 o 
  -2   9   0     1568.28     1497.95     62.14 o 
  -1   9   0      626.65      592.96     24.33 o 
   0   9   0      116.02      137.05      9.91 o 
   1   9   0      176.16      192.21     17.79 o 
   2   9   0       60.97       62.27      9.95 o 
   3   9   0      121.65      132.07     17.03 o 
   4   9   0        8.10        7.33     14.78 o 
   5   9   0        5.03        8.68     16.45 o 
   6   9   0      105.09      151.88     31.19 o 
   7   9   0       23.68       11.05     17.03 o 
   8   9   0      183.76      210.48     26.10 o 
   9   9   0        0.30       -8.02     19.36 o 
  -9  10   0        5.19       11.24     23.72 o 
  -8  10   0        1.52       26.85     15.37 o 
  -7  10   0       79.02       92.05     12.76 o 
  -6  10   0      170.22      175.54     14.96 o 
  -5  10   0      448.34      464.19     21.40 o 
  -4  10   0        0.34        5.54      8.86 o 
  -3  10   0       33.39       23.82      7.41 o 
  -2  10   0       30.80       42.01      8.65 o 
  -1  10   0      198.75      217.44     13.06 o 
   0  10   0     1326.32     1343.86     51.14 o 
   1  10   0      112.55       66.39     19.34 o 
   2  10   0      226.69      212.70     17.32 o 
   3  10   0       84.44       65.92     17.53 o 
   4  10   0       11.75      -11.30     19.86 o 
   5  10   0      212.40      229.62     25.29 o 
   6  10   0        2.25       -1.07     18.53 o 
   7  10   0        0.33      -16.61     18.65 o 
   8  10   0       45.20       51.21     20.78 o 
   9  10   0       27.09        2.96     20.04 o 
  10  10   0       25.49       54.39     22.26 o 
 -10  11   0        5.75        5.53     31.64 o 
  -9  11   0        5.33       18.95     22.32 o 
  -8  11   0       66.73       95.96     18.17 o 
  -7  11   0       56.18       37.98     12.98 o 
  -6  11   0       13.83       26.99     12.01 o 
  -5  11   0       61.71       62.69     10.76 o 
  -4  11   0        5.02       12.32      7.55 o 
  -3  11   0       63.61       66.53      9.06 o 
  -2  11   0       52.28       52.81      9.50 o 
  -1  11   0        2.71        0.77      9.74 o 
   0  11   0       33.51       21.74     11.82 o 
   1  11   0       96.45      167.11     17.07 o 
   2  11   0      103.60      124.60     12.73 o 
   3  11   0       34.76       42.28     13.00 o 
   4  11   0        0.68       15.10     16.93 o 
   5  11   0        3.36       24.93     19.66 o 
   6  11   0       11.67       10.45     34.18 o 
   7  11   0       29.58       -5.26     39.65 o 
   8  11   0        0.80      -17.15     22.25 o 
   9  11   0        0.61       -9.97     22.40 o 
  10  11   0        0.13        4.37     23.61 o 
  11  11   0        0.54      -24.08     24.08 o 
 -11  12   0        7.65       -6.15     27.87 o 
 -10  12   0        0.45      -10.10     23.95 o 
  -9  12   0        8.02        5.24     28.87 o 
  -8  12   0        2.38      -16.78     16.78 o 
  -7  12   0       61.11       90.38     14.63 o 
  -6  12   0       94.87      108.13     14.89 o 
  -5  12   0       49.59       35.90     12.10 o 
  -4  12   0       34.13       22.55      7.75 o 
  -3  12   0        0.21        4.14     10.94 o 
  -2  12   0      146.93      182.03     17.09 o 
  -1  12   0      280.97      324.04     21.83 o 
   0  12   0      134.88      101.74     13.46 o 
   1  12   0        0.24       -6.23     11.43 o 
   2  12   0       32.27       31.64     14.54 o 
   3  12   0       85.32      128.07     16.77 o 
   4  12   0      139.06      151.61     25.38 o 
   5  12   0       10.25      -20.72     20.72 o 
   6  12   0        0.58       38.30     22.82 o 
   7  12   0        0.17        0.24     22.80 o 
   8  12   0       11.27        8.55     21.71 o 
   9  12   0       29.74       96.89     43.34 o 
  10  12   0        3.01       -8.48     25.68 o 
  11  12   0        0.07       13.92     28.45 o 
  -9  13   0        7.26        4.13     24.23 o 
  -8  13   0        0.14       -8.53     18.52 o 
  -7  13   0        0.58      -16.63     16.63 o 
  -6  13   0       13.01        0.90     17.01 o 
  -5  13   0        0.47        6.40     17.56 o 
  -4  13   0        5.47       12.74     14.02 o 
  -3  13   0       25.56       30.25     14.93 o 
  -2  13   0       40.85       37.02     16.77 o 
  -1  13   0       97.41      107.84     15.96 o 
   0  13   0       13.91       16.76     13.24 o 
   1  13   0       68.40       77.73     15.34 o 
   2  13   0        5.30       30.31     21.19 o 
   3  13   0       12.69       35.35     22.75 o 
   4  13   0       28.84       41.00     23.09 o 
   5  13   0        0.21       11.98     25.25 o 
   6  13   0       30.40       34.61     24.25 o 
   7  13   0       11.17        2.88     24.59 o 
   8  13   0       10.00      -24.00     25.23 o 
   9  13   0        5.86        8.76     27.24 o 
  -8  14   0        5.27      -33.21     33.58 o 
  -7  14   0        8.63      -15.56     28.28 o 
  -6  14   0        4.60      -14.80     37.37 o 
  -5  14   0        2.57      -18.29     18.29 o 
  -4  14   0        1.15       15.07     17.73 o 
  -3  14   0        5.35        2.39     15.49 o 
  -2  14   0        9.30       -0.40     15.25 o 
  -1  14   0        0.74       12.46     14.85 o 
   0  14   0        0.47       26.39     21.46 o 
   1  14   0        7.08        5.58     21.97 o 
   2  14   0        2.71        6.30     22.43 o 
   3  14   0       13.37       43.39     24.01 o 
   4  14   0        1.30       15.23     40.81 o 
   5  14   0        0.67       31.62     24.94 o 
   6  14   0       16.35       50.06     26.80 o 
   7  14   0        2.04       31.57     26.75 o 
   8  14   0        0.70       17.07     27.40 o 
  -6  15   0        6.97        0.23     32.31 o 
  -5  15   0        8.09      -22.65     35.01 o 
  -4  15   0        2.74       20.01     19.20 o 
  -3  15   0        0.02        6.01     21.04 o 
  -2  15   0        5.69        4.70     22.33 o 
  -1  15   0        7.98       10.84     22.35 o 
   0  15   0       30.98       46.49     22.95 o 
   1  15   0       27.13       55.95     24.57 o 
   2  15   0       20.73       10.03     26.05 o 
   3  15   0        0.03       19.95     25.23 o 
   4  15   0        6.58       19.22     26.05 o 
   5  15   0        5.07        7.01     26.56 o 
   6  15   0        0.48      -10.07     27.02 o 
  -3  16   0        7.42        0.15     28.80 o 
  -2  16   0        0.56      -15.84     22.63 o 
  -1  16   0        1.12       33.87     25.59 o 
   0  16   0        1.69        9.09     24.32 o 
   1  16   0       21.23       38.80     25.22 o 
   2  16   0       32.33       57.74     27.60 o 
   3  16   0        6.29       17.88     27.18 o 
   0   1   1     5971.55     6512.38    306.18 o 
   1   1   1     3153.86     3372.69    174.84 o 
  -1   2   1     2917.64     2959.52    138.36 o 
   0   2   1     3256.77     3479.23    108.17 o 
   1   2   1     1556.88     1463.28     73.61 o 
   2   2   1     6867.57     7159.00    256.69 o 
  -2   3   1     6159.30     6438.41    247.83 o 
  -1   3   1     3844.55     4095.80    196.22 o 
   0   3   1     4954.96     5541.70    196.37 o 
   1   3   1     1297.63     1423.83     67.67 o 
   2   3   1     9065.91     9864.56    456.68 o 
   3   3   1     4516.68     4832.58    166.47 o 
  -3   4   1      422.00      408.26     17.38 o 
  -2   4   1      274.20      265.15     13.63 o 
  -1   4   1     5282.58     5669.31    223.07 o 
   0   4   1     4764.42     4824.56    174.37 o 
   1   4   1     1495.70     1592.04     65.84 o 
   2   4   1     7014.03     7110.88    322.62 o 
   3   4   1      318.43      297.87     16.25 o 
   4   4   1     5696.65     6221.10    226.00 o 
  -4   5   1     1328.22     1262.34     47.31 o 
  -3   5   1     4183.52     3903.46    231.78 o 
  -2   5   1     2067.86     2097.15    121.77 o 
  -1   5   1     4757.15     5015.58    206.17 o 
   0   5   1      168.20      165.59      7.77 o 
   1   5   1      946.27     1018.56     43.62 o 
   2   5   1     4132.71     4284.69    203.34 o 
   3   5   1     2269.97     2388.97    114.34 o 
   4   5   1     2010.92     2016.17     96.93 o 
   5   5   1      249.67      262.99     12.23 o 
  -5   6   1      232.86      228.17     11.63 o 
  -4   6   1     2836.70     2989.26    107.30 o 
  -3   6   1      162.09      178.38     10.27 o 
  -2   6   1     1463.34     1585.58     54.69 o 
  -1   6   1      693.78      655.01     28.53 o 
   0   6   1       36.51       35.71      5.06 o 
   1   6   1     1123.16     1092.85     46.47 o 
   2   6   1     1577.01     1521.44     53.68 o 
   3   6   1      599.11      635.56     32.33 o 
   4   6   1     2151.90     2191.71    102.50 o 
   5   6   1      602.67      560.85     29.39 o 
   6   6   1     1219.93     1174.21     49.54 o 
  -6   7   1      111.06      117.12      9.64 o 
  -5   7   1      568.94      541.25     23.23 o 
  -4   7   1      683.80      668.69     26.65 o 
  -3   7   1     1041.87     1028.57     48.28 o 
  -2   7   1      463.69      467.60     19.50 o 
  -1   7   1      158.72      132.46     18.87 o 
   0   7   1       76.64       76.41      6.70 o 
   1   7   1      383.09      346.47     16.13 o 
   2   7   1      503.51      470.52     21.30 o 
   3   7   1      501.67      482.41     18.62 o 
   4   7   1       33.40       32.55      8.61 o 
   5   7   1      223.07      233.40     16.09 o 
   6   7   1      707.97      753.20     38.92 o 
   7   7   1      176.84      203.80     20.32 o 
  -7   8   1       74.27       90.66     10.53 o 
  -6   8   1      101.15      113.93     10.04 o 
  -5   8   1      229.07      241.68     13.32 o 
  -4   8   1       33.49       31.71      6.98 o 
  -3   8   1      507.80      410.49     43.97 o 
  -2   8   1     1115.12     1087.74     41.42 o 
  -1   8   1     1293.20     1267.12     54.78 o 
   0   8   1      424.87      423.35     17.62 o 
   1   8   1       84.01       93.18      7.82 o 
   2   8   1      159.02      162.65     13.07 o 
   3   8   1      873.58      862.91     43.99 o 
   4   8   1      313.71      303.71     19.29 o 
   5   8   1      350.73      349.44     21.85 o 
   6   8   1      321.18      348.85     27.75 o 
   7   8   1      249.32      253.84     29.29 o 
   8   8   1       29.57       56.87     27.30 o 
  -8   9   1       88.54      100.49     22.44 o 
  -7   9   1        9.71       10.97     10.57 o 
  -6   9   1       34.72       43.45      9.34 o 
  -5   9   1      161.95      191.16     12.11 o 
  -4   9   1      127.21      114.12     11.22 o 
  -3   9   1      432.96      459.87     20.74 o 
  -2   9   1       35.75       42.68      8.18 o 
  -1   9   1      270.16      202.78     31.58 o 
   0   9   1      203.91      195.24     10.67 o 
   1   9   1      523.38      534.14     25.11 o 
   2   9   1      273.99      290.30     20.27 o 
   3   9   1       15.55       25.98     14.26 o 
   4   9   1       85.57       94.27     17.94 o 
   5   9   1       47.08       47.06     17.61 o 
   6   9   1       68.74       59.88     18.35 o 
   7   9   1       91.12      129.35     20.93 o 
   8   9   1        8.94       11.73     18.32 o 
   9   9   1       49.85       45.71     20.44 o 
  -9  10   1       13.44        7.51     21.57 o 
  -8  10   1       57.28       89.10     20.84 o 
  -7  10   1       27.28       22.11     12.26 o 
  -6  10   1       27.47       23.21      9.88 o 
  -5  10   1       73.38       44.55     10.14 o 
  -4  10   1      222.97      196.63     18.45 o 
  -3  10   1      346.13      355.44     17.28 o 
  -2  10   1      237.54      238.85     13.71 o 
  -1  10   1       62.80       40.75     12.43 o 
   0  10   1      204.20      198.03     13.26 o 
   1  10   1      305.67      284.81     16.48 o 
   2  10   1       21.87       45.05      9.70 o 
   3  10   1      315.75      308.04     27.66 o 
   4  10   1      113.95      129.94     20.37 o 
   5  10   1       49.52       54.80     20.90 o 
   6  10   1       24.26       46.42     19.79 o 
   7  10   1       23.55       12.51     19.94 o 
   8  10   1       28.21       51.35     21.73 o 
   9  10   1       31.07       42.95     23.64 o 
  10  10   1        5.13       -0.92     21.83 o 
 -10  11   1        3.35      -18.70     21.99 o 
  -9  11   1       17.72       19.50     34.49 o 
  -8  11   1       11.27       -2.60     14.80 o 
  -7  11   1       10.80        7.74     13.06 o 
  -6  11   1       99.36      121.90     13.83 o 
  -5  11   1      161.22      177.60     14.82 o 
  -4  11   1       74.99      103.06     11.05 o 
  -3  11   1       15.51        7.34      9.51 o 
  -2  11   1       14.46        3.45      9.61 o 
  -1  11   1      298.96      320.24     22.85 o 
   0  11   1       56.84       40.56     10.65 o 
   1  11   1       32.74       50.48     13.19 o 
   2  11   1       75.96       92.75     14.32 o 
   3  11   1       94.69       99.90     14.13 o 
   4  11   1      215.78      233.30     26.42 o 
   5  11   1       57.68       95.29     21.67 o 
   6  11   1       50.87      114.11     23.13 o 
   7  11   1        4.23       -1.61     20.95 o 
   8  11   1        2.50      -24.94     24.94 o 
   9  11   1       16.92       16.08     29.44 o 
  10  11   1        2.11       13.55     25.06 o 
  11  11   1        2.51       12.57     25.99 o 
 -11  12   1        2.13      -31.45     31.45 o 
 -10  12   1        9.74       -9.04     24.06 o 
  -9  12   1        1.52      -10.20     21.38 o 
  -8  12   1        0.62       -0.90     15.22 o 
  -7  12   1        1.09        4.46     13.65 o 
  -6  12   1       25.91       35.50     13.27 o 
  -5  12   1       68.36       41.04     10.55 o 
  -4  12   1      109.21      116.48     15.19 o 
  -3  12   1      127.96      146.95     16.09 o 
  -2  12   1      159.65      193.34     17.30 o 
  -1  12   1       30.31       26.38     10.74 o 
   0  12   1        5.71       14.43     13.38 o 
   1  12   1      100.10      100.38     15.39 o 
   2  12   1       46.85       76.46     21.13 o 
   3  12   1      129.00      110.93     20.39 o 
   4  12   1        3.27       -1.51     25.88 o 
   5  12   1       19.31       41.45     22.09 o 
   6  12   1       48.41       63.38     21.61 o 
   7  12   1       27.87       53.48     23.71 o 
   8  12   1       22.45       26.24     24.72 o 
   9  12   1        2.95       25.71     26.55 o 
  10  12   1        1.15        2.48     34.18 o 
  11  12   1        0.40       30.29     27.67 o 
  -9  13   1        3.54       10.24     25.28 o 
  -8  13   1        4.75       32.35     23.42 o 
  -7  13   1       20.31        1.81     18.22 o 
  -6  13   1        5.29      -13.21     17.78 o 
  -5  13   1        3.65       -0.57     16.94 o 
  -4  13   1        4.18       -9.62     13.56 o 
  -3  13   1       13.48       25.20     14.44 o 
  -2  13   1       32.48       43.45     13.54 o 
  -1  13   1       51.03       59.42     13.82 o 
   0  13   1       35.82       50.46     21.61 o 
   1  13   1        6.70       -0.31     20.52 o 
   2  13   1       13.81        4.82     21.12 o 
   3  13   1       11.02        5.94     22.00 o 
   4  13   1       29.07       -4.21     20.42 o 
   5  13   1       35.52       57.55     24.22 o 
   6  13   1        7.12        3.39     23.92 o 
   7  13   1        0.12      -43.16     43.16 o 
   8  13   1        4.26       14.28     25.39 o 
   9  13   1        3.38       13.80     26.74 o 
  -8  14   1        1.62       -2.40     29.02 o 
  -7  14   1        1.06      -26.33     26.33 o 
  -6  14   1       10.00       14.37     23.82 o 
  -5  14   1       16.25       12.74     55.83 o 
  -4  14   1       38.15       91.37     18.65 o 
  -3  14   1       10.66        1.91     15.36 o 
  -2  14   1        9.10        6.71     28.84 o 
  -1  14   1       20.61       -2.14     32.05 o 
   0  14   1       17.80       17.18     21.22 o 
   1  14   1       10.16        0.64     22.20 o 
   2  14   1        5.92      -12.51     21.89 o 
   3  14   1        2.91       18.27     23.93 o 
   4  14   1        1.36      -13.96     24.96 o 
   5  14   1        3.68       10.42     24.73 o 
   6  14   1        4.32        5.27     25.58 o 
   7  14   1        4.62       -8.28     25.93 o 
   8  14   1        7.66       22.36     36.09 o 
  -6  15   1        0.76       23.97     21.88 o 
  -5  15   1        2.06       10.55     28.13 o 
  -4  15   1        4.51        7.03     30.00 o 
  -3  15   1       10.31      -11.08     22.68 o 
  -2  15   1       20.16       -3.58     20.96 o 
  -1  15   1       16.04       17.92     22.28 o 
   0  15   1        0.75      -10.79     36.31 o 
   1  15   1        4.07       -6.22     24.03 o 
   2  15   1        8.20       31.42     37.18 o 
   3  15   1       13.27      -21.26     25.01 o 
   4  15   1        5.29       20.08     26.43 o 
   5  15   1        0.06      -19.00     26.75 o 
   6  15   1        0.01      -12.41     27.53 o 
  -3  16   1        2.37       23.18     23.11 o 
  -2  16   1        1.03       10.03     23.07 o 
  -1  16   1        2.51       11.18     23.73 o 
   0  16   1        2.21       -2.59     32.84 o 
   1  16   1        1.70      -23.90     23.90 o 
   2  16   1        3.81      -14.26     25.93 o 
   3  16   1        1.56        8.28     28.02 o 
   0   1   2      697.52      696.32     22.14 o 
   1   1   2     1520.84     1686.57     65.24 o 
  -1   2   2      653.69      561.99     26.13 o 
   0   2   2    35284.02    36900.24   1292.89 o 
   1   2   2     3041.13     3236.25    155.17 o 
   2   2   2    17217.55    18745.69    725.11 o 
  -2   3   2      182.98      171.96      7.97 o 
  -1   3   2    11275.09    11966.38    424.50 o 
   0   3   2    11460.38    12692.78    417.23 o 
   1   3   2     3385.96     3702.86    171.65 o 
   2   3   2     5973.95     5913.36    281.06 o 
   3   3   2      473.44      420.19     19.35 o 
  -3   4   2     2226.01     2343.85     93.64 o 
  -2   4   2      861.87      854.00     41.50 o 
  -1   4   2     8349.30     8860.28    320.32 o 
   0   4   2     1899.84     2053.18     67.90 o 
   1   4   2     1395.70     1372.47     57.87 o 
   2   4   2      548.03      614.59     29.73 o 
   3   4   2     1275.03     1244.16     59.80 o 
   4   4   2     5138.96     4996.29    195.44 o 
  -4   5   2      449.95      442.30     20.27 o 
  -3   5   2      292.21      299.10     14.19 o 
  -2   5   2     2913.29     2727.19    112.44 o 
  -1   5   2     1557.13     1571.22     57.83 o 
   0   5   2     2735.49     2827.31     93.91 o 
   1   5   2     5099.61     5025.69    200.82 o 
   2   5   2     3500.62     3604.54    168.43 o 
   3   5   2      667.63      655.76     34.87 o 
   4   5   2      326.49      353.67     20.32 o 
   5   5   2      166.80      169.26     10.76 o 
  -5   6   2       97.68       86.98      8.23 o 
  -4   6   2      149.45      137.48      9.79 o 
  -3   6   2       23.43       17.06      5.25 o 
  -2   6   2     1163.94     1177.09     48.72 o 
  -1   6   2     1952.54     1961.71     71.36 o 
   0   6   2     1075.14     1016.05     37.50 o 
   1   6   2     1206.32     1164.16     39.33 o 
   2   6   2       39.85       48.28      8.13 o 
   3   6   2      438.14      402.44     22.11 o 
   4   6   2      735.43      691.77     34.27 o 
   5   6   2      447.45      417.76     23.33 o 
   6   6   2      228.78      211.41     15.68 o 
  -6   7   2      160.09      141.55     11.70 o 
  -5   7   2      801.75      790.04     31.84 o 
  -4   7   2      362.09      351.79     17.38 o 
  -3   7   2      110.92       92.84      7.93 o 
  -2   7   2     1039.28      982.84     43.91 o 
  -1   7   2       80.02       87.26      6.80 o 
   0   7   2      902.20      842.17     30.91 o 
   1   7   2     1242.32     1164.33     40.07 o 
   2   7   2      104.68       88.11      9.79 o 
   3   7   2       41.38       43.76      8.79 o 
   4   7   2       89.81       87.00     10.36 o 
   5   7   2      783.25      727.92     37.89 o 
   6   7   2      240.66      238.12     27.46 o 
   7   7   2      336.34      337.77     28.18 o 
  -7   8   2      294.18      284.30     20.02 o 
  -6   8   2       83.31       87.72      9.97 o 
  -5   8   2      187.58      149.14     11.88 o 
  -4   8   2       91.99       79.57      8.74 o 
  -3   8   2      622.83      618.08     25.30 o 
  -2   8   2      127.65       95.79     19.66 o 
  -1   8   2     1442.62     1339.76     50.77 o 
   0   8   2     1021.87     1006.89     38.10 o 
   1   8   2      190.09      178.22     10.35 o 
   2   8   2     1265.04     1224.22     50.68 o 
   3   8   2     1444.33     1456.75     71.16 o 
   4   8   2       77.16       80.51     11.05 o 
   5   8   2       83.11       77.68     11.95 o 
   6   8   2       37.12       39.84     11.54 o 
   7   8   2      329.55      290.51     26.87 o 
   8   8   2      216.52      213.13     23.64 o 
  -8   9   2      100.32      104.16     20.10 o 
  -7   9   2        5.05       19.40     10.82 o 
  -6   9   2      133.55      152.00     11.89 o 
  -5   9   2      131.32      119.35     11.16 o 
  -4   9   2        2.25        9.49      7.53 o 
  -3   9   2       31.46       30.09      8.08 o 
  -2   9   2       91.38       61.37     10.09 o 
  -1   9   2      228.82      244.95     12.64 o 
   0   9   2       47.84       44.43      8.43 o 
   1   9   2      431.84      436.76     21.30 o 
   2   9   2      497.25      488.07     23.62 o 
   3   9   2       55.86       53.71     10.63 o 
   4   9   2      263.90      254.85     18.58 o 
   5   9   2       17.49       58.26     17.73 o 
   6   9   2      105.32      129.92     41.18 o 
   7   9   2        3.51       -1.16     18.36 o 
   8   9   2        9.04       48.33     20.01 o 
   9   9   2       50.07       97.13     23.10 o 
  -9  10   2       61.22      130.38     50.86 o 
  -8  10   2       32.91       56.56     19.62 o 
  -7  10   2      110.52      126.93     16.29 o 
  -6  10   2       11.23        6.08      7.94 o 
  -5  10   2        9.71        6.49      9.28 o 
  -4  10   2       32.84       24.71      9.47 o 
  -3  10   2       29.84       30.17      8.63 o 
  -2  10   2      603.77      567.85     27.83 o 
  -1  10   2      201.08      165.85     14.17 o 
   0  10   2      221.44      229.92     14.35 o 
   1  10   2      635.67      630.63     33.33 o 
   2  10   2      487.21      488.07     32.69 o 
   3  10   2       49.79       55.92     26.52 o 
   4  10   2       15.56       23.97     17.50 o 
   5  10   2       38.15       20.85     23.45 o 
   6  10   2       93.41       98.65     24.20 o 
   7  10   2       20.64       23.44     20.27 o 
   8  10   2        9.47        7.30     20.87 o 
   9  10   2        0.21       32.88     22.33 o 
  10  10   2       10.36       53.47     41.66 o 
 -10  11   2       16.51       25.14     24.08 o 
  -9  11   2        5.00       10.79     40.28 o 
  -8  11   2        1.10      -12.27     18.86 o 
  -7  11   2       35.59       27.66     15.01 o 
  -6  11   2       18.29        6.51     10.43 o 
  -5  11   2      127.68      140.77     21.90 o 
  -4  11   2      208.20      209.74     13.88 o 
  -3  11   2      106.60      107.37     13.85 o 
  -2  11   2      169.65      167.60     23.49 o 
  -1  11   2       15.16       12.53     11.64 o 
   0  11   2      164.60      168.29     16.29 o 
   1  11   2      109.07       88.44     13.66 o 
   2  11   2       11.45        1.26     16.50 o 
   3  11   2      129.57      185.62     24.56 o 
   4  11   2       81.17       71.20     19.36 o 
   5  11   2        4.12       12.65     19.52 o 
   6  11   2        0.34        4.22     20.24 o 
   7  11   2        0.65       16.09     21.27 o 
   8  11   2       34.88       30.33     23.53 o 
   9  11   2       18.59        0.74     22.63 o 
  10  11   2        0.31      -22.99     22.99 o 
  11  11   2        4.93       -1.35     33.58 o 
 -11  12   2        0.68       27.38     39.90 o 
 -10  12   2        6.30       18.25     24.31 o 
  -9  12   2        4.21        8.14     22.00 o 
  -8  12   2        4.25        9.75     16.22 o 
  -7  12   2       11.30       -1.06     22.23 o 
  -6  12   2        1.11        3.88     13.22 o 
  -5  12   2       23.09       46.60     14.56 o 
  -4  12   2       27.16       20.80     13.30 o 
  -3  12   2        6.28        4.86     10.90 o 
  -2  12   2       28.39       33.92     12.89 o 
  -1  12   2        8.53        6.25     12.68 o 
   0  12   2      168.75      185.04     24.38 o 
   1  12   2       29.20       26.64     19.53 o 
   2  12   2       11.84       24.99     18.43 o 
   3  12   2       21.28       22.60     21.48 o 
   4  12   2       13.28       26.90     21.64 o 
   5  12   2       40.52       55.67     22.11 o 
   6  12   2       17.16       16.39     19.31 o 
   7  12   2        4.99        0.10     22.87 o 
   8  12   2        3.89       20.28     23.49 o 
   9  12   2        1.12       11.67     24.54 o 
  10  12   2        0.58       -1.42     26.14 o 
  11  12   2        0.39        1.04     26.35 o 
  -9  13   2        0.58      -22.16     22.16 o 
  -8  13   2        4.13        7.64     19.37 o 
  -7  13   2        4.53      -26.33     26.33 o 
  -6  13   2       30.50       39.44     19.44 o 
  -5  13   2       29.60       26.24     23.70 o 
  -4  13   2       27.60       36.80     15.10 o 
  -3  13   2       42.29        0.14     25.64 o 
  -2  13   2       29.27       14.00     19.81 o 
  -1  13   2       22.63       21.62     23.53 o 
   0  13   2        4.88       24.12     19.72 o 
   1  13   2       96.95      138.82     24.37 o 
   2  13   2      152.97      182.04     26.93 o 
   3  13   2       71.14       75.63     23.96 o 
   4  13   2        1.56       -3.36     23.24 o 
   5  13   2        4.78        0.05     40.62 o 
   6  13   2        2.71       38.94     24.58 o 
   7  13   2        2.70       23.40     24.61 o 
   8  13   2        1.00       57.54     26.95 o 
   9  13   2       12.59       -4.49     26.08 o 
  -8  14   2        7.71       -6.13     30.29 o 
  -7  14   2       13.58       36.51     20.92 o 
  -6  14   2       24.69       38.27     20.68 o 
  -5  14   2        6.33       -5.99     26.25 o 
  -4  14   2        9.54       -1.57     20.12 o 
  -3  14   2       32.80        0.31     19.21 o 
  -2  14   2       42.22       52.09     25.17 o 
  -1  14   2       54.36       68.84     21.81 o 
   0  14   2        5.42      -19.41     31.38 o 
   1  14   2       20.30       44.18     22.28 o 
   2  14   2       29.46       29.83     23.92 o 
   3  14   2       10.53       -4.46     23.99 o 
   4  14   2       19.19       50.06     24.36 o 
   5  14   2        1.99       -5.29     25.51 o 
   6  14   2        1.12       18.90     26.67 o 
   7  14   2        2.55       -3.35     26.10 o 
   8  14   2        0.35        9.36     51.65 o 
  -6  15   2        1.79       37.93     29.69 o 
  -5  15   2        2.96       24.46     31.49 o 
  -4  15   2       19.50       57.12     27.53 o 
  -3  15   2        2.16       14.34     21.85 o 
  -2  15   2        0.27       -4.77     22.36 o 
  -1  15   2        8.84       12.63     21.66 o 
   0  15   2       15.21       25.32     23.35 o 
   1  15   2        9.93       -3.50     22.61 o 
   2  15   2        0.99       22.41     29.17 o 
   3  15   2        7.71       14.95     26.12 o 
   4  15   2        2.36       16.36     40.65 o 
   5  15   2        1.67       12.36     30.97 o 
   6  15   2        1.27      -17.98     28.00 o 
  -3  16   2        0.77       18.46     22.45 o 
  -2  16   2        0.44      -17.51     39.16 o 
  -1  16   2        0.98      -12.51     24.63 o 
   0  16   2        0.30        4.22     23.90 o 
   1  16   2        0.25       10.34     30.66 o 
   2  16   2        2.62        5.93     26.97 o 
   3  16   2        5.03        9.41     27.68 o 
   0   1   3     7403.81      685.32   2823.97 o 
   1   1   3    10394.76    10956.62    460.89 o 
  -1   2   3     3073.85     3419.01    135.96 o 
   0   2   3      974.73     1082.93     36.65 o 
   1   2   3     2786.35     2919.81    113.66 o 
   2   2   3       73.66       68.52     10.41 o 
  -2   3   3     2418.68     2281.37    114.84 o 
  -1   3   3     3829.77     4105.19    145.98 o 
   0   3   3     3203.64     3090.67    115.01 o 
   1   3   3      318.95      291.30     13.08 o 
   2   3   3     5365.98     5993.17    275.08 o 
   3   3   3     3395.68     3793.92    155.34 o 
  -3   4   3     2218.65     2212.69     87.91 o 
  -2   4   3      382.02      381.36     20.80 o 
  -1   4   3     2188.64     2253.40     81.89 o 
   0   4   3      315.68      345.95     14.85 o 
   1   4   3      772.67      816.31     31.18 o 
   2   4   3     1626.03     1606.53     75.67 o 
   3   4   3      189.08      192.16     12.49 o 
   4   4   3     2827.71     2782.90    107.64 o 
  -4   5   3     1575.31     1466.35     59.49 o 
  -3   5   3     3623.76     3279.81    135.67 o 
  -2   5   3     3270.78     3461.11    125.25 o 
  -1   5   3     3029.05     3241.62    115.59 o 
   0   5   3      157.89      164.45      7.21 o 
   1   5   3     2083.26     2042.81     75.28 o 
   2   5   3     3513.63     3580.05    167.10 o 
   3   5   3     5072.14     5075.88    235.30 o 
   4   5   3     2309.46     2322.12    110.08 o 
   5   5   3      526.89      505.31     23.27 o 
  -5   6   3      452.44      432.02     21.64 o 
  -4   6   3      565.13      558.87     24.84 o 
  -3   6   3      132.67      111.51     17.90 o 
  -2   6   3     1083.61     1014.00     39.47 o 
  -1   6   3     1521.14     1528.89     53.75 o 
   0   6   3      263.88      232.59      9.57 o 
   1   6   3     1079.25     1047.30     38.85 o 
   2   6   3      604.82      606.24     25.77 o 
   3   6   3      439.26      435.94     24.65 o 
   4   6   3      660.02      686.70     34.89 o 
   5   6   3      186.61      181.26     14.22 o 
   6   6   3      379.27      394.97     23.71 o 
  -6   7   3       56.37       74.47     10.74 o 
  -5   7   3      599.71      561.38     25.62 o 
  -4   7   3      858.48      834.87     32.96 o 
  -3   7   3     1055.63     1065.92     46.20 o 
  -2   7   3      468.58      446.94     19.15 o 
  -1   7   3      495.54      508.77     20.12 o 
   0   7   3      380.58      383.87     16.21 o 
   1   7   3      831.88      773.06     29.62 o 
   2   7   3      314.22      311.12     15.77 o 
   3   7   3      558.75      528.81     29.63 o 
   4   7   3      296.73      276.29     17.83 o 
   5   7   3      400.35      410.20     24.14 o 
   6   7   3      805.84      789.19     41.35 o 
   7   7   3      267.22      287.05     20.26 o 
  -7   8   3       54.60       65.13     13.50 o 
  -6   8   3       27.84       16.92     10.18 o 
  -5   8   3      352.24      371.33     19.98 o 
  -4   8   3        2.87        6.60      6.83 o 
  -3   8   3      173.42      148.16     11.22 o 
  -2   8   3      476.34      502.29     20.63 o 
  -1   8   3      417.22      403.57     17.17 o 
   0   8   3      293.79      287.56     13.48 o 
   1   8   3       94.41       93.73      7.61 o 
   2   8   3      158.56      163.67      9.86 o 
   3   8   3      748.19      691.71     37.08 o 
   4   8   3      157.10      144.70     14.08 o 
   5   8   3      455.02      400.81     24.66 o 
   6   8   3       94.77      120.71     14.03 o 
   7   8   3      207.56      223.87     18.89 o 
   8   8   3        1.93        5.10     12.78 o 
  -8   9   3        3.71      -17.52     17.52 o 
  -7   9   3       12.45        7.34     11.15 o 
  -6   9   3       92.81       92.74     11.82 o 
  -5   9   3      209.20      226.24     15.25 o 
  -4   9   3      195.45      190.42     12.72 o 
  -3   9   3      396.94      383.86     20.65 o 
  -2   9   3      271.38      292.12     14.81 o 
  -1   9   3      470.46      447.77     19.88 o 
   0   9   3      116.01      108.34      9.27 o 
   1   9   3      268.00      247.35     16.94 o 
   2   9   3       70.94       64.69      9.32 o 
   3   9   3       28.34       25.69     11.24 o 
   4   9   3      298.81      306.76     21.04 o 
   5   9   3      263.82      291.74     28.38 o 
   6   9   3      182.90      182.00     23.22 o 
   7   9   3      305.70      285.26     37.66 o 
   8   9   3       47.45       57.71     20.24 o 
   9   9   3       39.68       67.33     23.04 o 
  -9  10   3        7.92        6.86     20.23 o 
  -8  10   3       17.80       17.39     19.81 o 
  -7  10   3       23.58       12.11     12.20 o 
  -6  10   3       21.66       39.90     11.72 o 
  -5  10   3       18.37       14.59     10.26 o 
  -4  10   3      145.42      115.83     12.97 o 
  -3  10   3      277.06      232.09     21.29 o 
  -2  10   3      188.73      169.59     16.24 o 
  -1  10   3      241.99      211.40     15.93 o 
   0  10   3      130.78      153.22     14.41 o 
   1  10   3        9.97        8.89     14.96 o 
   2  10   3       58.86       56.58     16.95 o 
   3  10   3      146.73      134.50     15.41 o 
   4  10   3        3.88      -16.27     16.27 o 
   5  10   3        9.09       29.84     18.64 o 
   6  10   3       92.96       78.67     19.71 o 
   7  10   3       47.69       91.39     25.17 o 
   8  10   3       22.45      -16.02     20.02 o 
   9  10   3        8.25       12.27     21.29 o 
  10  10   3        1.02       -3.36     22.60 o 
 -10  11   3        1.53       35.61     27.38 o 
  -9  11   3        8.65       -2.51     20.71 o 
  -8  11   3        1.87      -18.58     18.58 o 
  -7  11   3       18.08       20.77     15.26 o 
  -6  11   3       30.88       28.48     12.57 o 
  -5  11   3      102.13      104.13     17.71 o 
  -4  11   3       43.91       30.52     11.62 o 
  -3  11   3       50.27       53.64     12.57 o 
  -2  11   3      124.46      119.76     14.07 o 
  -1  11   3      384.78      403.58     23.84 o 
   0  11   3      228.98      172.93     21.82 o 
   1  11   3      149.39      146.63     21.65 o 
   2  11   3       29.53       29.79     28.76 o 
   3  11   3       79.24       64.28     28.24 o 
   4  11   3      124.12      121.04     22.89 o 
   5  11   3       53.34       64.16     21.96 o 
   6  11   3       80.79      110.75     22.57 o 
   7  11   3       20.21       14.40     27.97 o 
   8  11   3        0.18       -9.07     21.29 o 
   9  11   3       28.17       28.57     23.39 o 
  10  11   3        5.32      -10.29     23.07 o 
  11  11   3        7.85       -1.68     24.09 o 
 -10  12   3        5.24       -8.26     23.35 o 
  -9  12   3        4.95      -21.77     21.77 o 
  -8  12   3        6.39       -0.78     20.20 o 
  -7  12   3        1.97       12.35     17.16 o 
  -6  12   3        0.16       -6.41     18.55 o 
  -5  12   3        1.96       -5.28     14.55 o 
  -4  12   3       15.84        1.32      9.53 o 
  -3  12   3       52.33       46.93     13.76 o 
  -2  12   3       39.45       36.98     18.22 o 
  -1  12   3       20.11       -2.91     18.48 o 
   0  12   3       31.12       28.40     18.60 o 
   1  12   3       53.28       89.96     19.27 o 
   2  12   3       47.92       83.13     21.71 o 
   3  12   3       85.53      110.21     22.94 o 
   4  12   3        8.71       20.66     27.04 o 
   5  12   3       12.20       20.24     22.64 o 
   6  12   3       12.87       37.66     30.29 o 
   7  12   3       13.05       24.20     22.84 o 
   8  12   3        6.53      -23.15     23.15 o 
   9  12   3        3.14        5.13     32.69 o 
  10  12   3        2.22      -24.31     24.31 o 
  -9  13   3        5.37       12.86     27.38 o 
  -8  13   3        8.27       21.47     19.18 o 
  -7  13   3       35.48       29.56     19.30 o 
  -6  13   3       20.67      -10.01     18.93 o 
  -5  13   3       10.61       16.12     14.63 o 
  -4  13   3        6.68      -26.29     26.29 o 
  -3  13   3       10.94       16.31     18.85 o 
  -2  13   3       38.90       69.72     21.35 o 
  -1  13   3       36.29       19.47     19.63 o 
   0  13   3       26.30       58.54     21.15 o 
   1  13   3       18.63       10.84     19.95 o 
   2  13   3        3.77        8.81     28.05 o 
   3  13   3       37.28       37.21     22.96 o 
   4  13   3       34.66       25.14     29.54 o 
   5  13   3       29.96       25.75     24.53 o 
   6  13   3        4.51        7.88     25.03 o 
   7  13   3        1.46       23.34     24.87 o 
   8  13   3        1.08      -24.55     24.55 o 
   9  13   3        1.25       19.02     26.04 o 
  -8  14   3        0.03       -4.34     21.87 o 
  -7  14   3        0.94        8.90     31.79 o 
  -6  14   3        3.81       20.65     31.94 o 
  -5  14   3       20.96       19.79     21.00 o 
  -4  14   3       20.79       17.58     22.81 o 
  -3  14   3        8.12        1.61     19.70 o 
  -2  14   3        1.44        6.14     34.93 o 
  -1  14   3        7.83       26.30     21.84 o 
   0  14   3        2.09      -20.46     20.46 o 
   1  14   3        4.87       21.58     22.44 o 
   2  14   3        4.32       -4.59     21.97 o 
   3  14   3        3.38       -0.83     21.63 o 
   4  14   3        1.22       36.16     25.03 o 
   5  14   3       12.41      -24.74     24.74 o 
   6  14   3       11.08       22.37     26.42 o 
   7  14   3        9.25       -3.48     27.38 o 
   8  14   3        1.52       -1.11     29.80 o 
  -6  15   3        0.66       20.05     32.84 o 
  -5  15   3        2.98      -14.51     32.54 o 
  -4  15   3        9.79       31.07     23.16 o 
  -3  15   3       13.13      -10.11     30.59 o 
  -2  15   3       18.46       23.81     22.82 o 
  -1  15   3       15.58        9.76     23.47 o 
   0  15   3       12.47       10.05     23.06 o 
   1  15   3        0.75      -23.20     23.20 o 
   2  15   3        6.79       -4.67     23.02 o 
   3  15   3        4.44        0.08     25.12 o 
   4  15   3        0.16      -16.18     26.34 o 
   5  15   3        4.00       -1.62     27.16 o 
   6  15   3        8.94       40.87     28.56 o 
  -2  16   3        1.27      -10.66     22.89 o 
  -1  16   3        1.43        1.51     26.25 o 
   0  16   3        6.55      -25.36     30.37 o 
   1  16   3        7.03       -0.77     26.43 o 
   2  16   3        0.38       10.21     26.68 o 
   0   0   4    72719.17    74773.45   6245.80 o 
   0   1   4    13377.56    15219.68    614.84 o 
   1   1   4      459.71      487.43     22.39 o 
  -1   2   4     8478.42     8710.21    313.63 o 
   0   2   4     1110.62     1241.86     40.07 o 
   1   2   4     1077.03     1101.37     42.84 o 
   2   2   4     3616.89     3711.07    174.09 o 
  -2   3   4      551.24      537.70     25.91 o 
  -1   3   4      681.58      717.61     25.31 o 
   0   3   4     3187.98     3269.20    118.55 o 
   1   3   4    12664.86    14017.92    561.18 o 
   2   3   4     1187.01     1218.61     57.56 o 
   3   3   4      347.09      371.53     17.11 o 
  -3   4   4      530.68      487.72     27.72 o 
  -2   4   4     1015.47      964.88     39.72 o 
  -1   4   4      197.95      215.10      9.60 o 
   0   4   4      381.88      394.64     15.11 o 
   1   4   4     2516.64     2577.59    104.08 o 
   2   4   4      920.93      858.85     41.41 o 
   3   4   4     3548.52     3609.33    170.28 o 
   4   4   4      823.81      829.58     41.73 o 
  -4   5   4       15.48       20.44      7.22 o 
  -3   5   4      105.14       57.40     23.45 o 
  -2   5   4      243.83      252.80     12.88 o 
  -1   5   4      380.88      368.57     14.43 o 
   0   5   4     2062.87     1978.15     71.58 o 
   1   5   4      533.06      577.39     23.05 o 
   2   5   4       74.96       61.29      8.42 o 
   3   5   4      901.70      874.61     43.81 o 
   4   5   4       12.27       10.97      8.09 o 
   5   5   4     1723.95     1641.74     78.46 o 
  -5   6   4      314.67      273.01     15.45 o 
  -4   6   4      194.92      193.03     12.44 o 
  -3   6   4     1387.76     1381.55     56.53 o 
  -2   6   4       15.74       20.76      6.75 o 
  -1   6   4      416.14      398.19     18.17 o 
   0   6   4      219.39      228.34     10.37 o 
   1   6   4     1882.01     1855.80     75.81 o 
   2   6   4     2211.69     2173.87     87.97 o 
   3   6   4      633.64      631.09     27.01 o 
   4   6   4        3.82       11.90      9.13 o 
   5   6   4      236.08      238.32     16.73 o 
   6   6   4       68.50       62.74     11.80 o 
  -6   7   4      436.14      412.09     21.09 o 
  -5   7   4      122.83      112.97     11.58 o 
  -4   7   4      240.13      184.30     24.24 o 
  -3   7   4       45.71       39.11      8.27 o 
  -2   7   4      299.61      308.50     15.61 o 
  -1   7   4     1816.50     1663.77     60.75 o 
   0   7   4      966.51      971.31     33.33 o 
   1   7   4      250.91      278.60     12.55 o 
   2   7   4       18.85       15.14      5.21 o 
   3   7   4      419.49      398.35     19.17 o 
   4   7   4     1029.69      943.11     62.69 o 
   5   7   4       46.02       23.01     10.98 o 
   6   7   4      215.97      214.59     17.23 o 
   7   7   4      146.21      140.34     14.89 o 
  -7   8   4        9.29       -0.06     12.92 o 
  -6   8   4      125.17      129.02     19.25 o 
  -5   8   4       41.94       20.91     10.95 o 
  -4   8   4      261.88      273.77     20.16 o 
  -3   8   4      111.42      115.12     10.93 o 
  -2   8   4      207.78      177.08     10.44 o 
  -1   8   4       34.92       34.79      6.70 o 
   0   8   4      330.64      335.09     19.08 o 
   1   8   4     2243.78     2163.74     87.80 o 
   2   8   4      674.52      613.21     32.83 o 
   3   8   4      144.09      121.40     13.37 o 
   4   8   4      351.24      339.41     21.82 o 
   5   8   4       97.64       68.84     12.71 o 
   6   8   4      162.06      131.48     15.77 o 
   7   8   4      141.30      138.61     15.72 o 
   8   8   4       41.80       42.93     13.59 o 
  -8   9   4       11.98       12.01     20.69 o 
  -7   9   4       45.45       50.11     14.97 o 
  -6   9   4       15.08       24.55     10.82 o 
  -5   9   4      264.10      243.65     18.36 o 
  -4   9   4       22.68        5.64      7.15 o 
  -3   9   4      375.77      378.83     20.25 o 
  -2   9   4     1472.98     1424.91     59.78 o 
  -1   9   4      241.08      203.36     15.31 o 
   0   9   4       19.71       21.28     13.52 o 
   1   9   4       83.78       68.82     15.38 o 
   2   9   4       69.08       96.46     12.67 o 
   3   9   4      723.95      770.41     41.04 o 
   4   9   4       62.83       55.12     12.78 o 
   5   9   4       11.34        6.75     12.63 o 
   6   9   4       87.24       67.91     14.10 o 
   7   9   4       20.71       23.11     18.63 o 
   8   9   4      201.45      222.49     26.02 o 
   9   9   4        9.04       -6.22     19.56 o 
  -9  10   4        2.32       -5.57     20.30 o 
  -8  10   4        2.61       -7.79     44.95 o 
  -7  10   4        1.14       -6.62     11.66 o 
  -6  10   4       85.21      111.84     13.57 o 
  -5  10   4      321.13      315.71     20.79 o 
  -4  10   4       94.29       65.39     13.87 o 
  -3  10   4       41.51       49.58     11.98 o 
  -2  10   4       68.55       47.51     11.82 o 
  -1  10   4      130.07      147.62     16.33 o 
   0  10   4      350.11      370.70     26.30 o 
   1  10   4       31.10        4.99     15.09 o 
   2  10   4       49.86       66.06     12.52 o 
   3  10   4      310.92      326.67     22.35 o 
   4  10   4        6.08        3.52     13.07 o 
   5  10   4       44.69       51.50     19.78 o 
   6  10   4       12.81       17.41     19.08 o 
   7  10   4        8.51       -4.33     19.65 o 
   8  10   4        9.80        1.19     20.23 o 
   9  10   4       23.14       30.79     21.17 o 
  10  10   4       18.20       38.47     24.38 o 
 -10  11   4        1.70      -25.65     41.74 o 
  -9  11   4        9.17       31.26     21.78 o 
  -8  11   4       40.04       24.06     20.78 o 
  -7  11   4        2.67      -12.63     16.86 o 
  -6  11   4        4.57       12.66     10.32 o 
  -5  11   4       15.92       18.79     12.78 o 
  -4  11   4       53.23       43.65     13.27 o 
  -3  11   4      227.58      217.14     30.84 o 
  -2  11   4       14.63        4.46     16.27 o 
  -1  11   4       26.40       41.88     17.05 o 
   0  11   4       32.00       19.98     16.21 o 
   1  11   4      169.55      192.77     21.59 o 
   2  11   4      287.48      285.99     27.84 o 
   3  11   4       28.21       17.16     35.68 o 
   4  11   4       32.56       44.35     19.34 o 
   5  11   4       22.15       18.22     19.86 o 
   6  11   4       17.68       35.63     21.48 o 
   7  11   4       46.73       67.73     22.91 o 
   8  11   4       19.17       48.10     22.84 o 
   9  11   4        0.37        5.09     43.27 o 
  10  11   4        2.66      -30.80     31.61 o 
  11  11   4        0.43       31.98     24.12 o 
 -10  12   4        7.02       12.45     24.47 o 
  -9  12   4        1.04      -24.61     24.61 o 
  -8  12   4        1.22      -19.38     20.85 o 
  -7  12   4       29.83       -8.94     18.35 o 
  -6  12   4       43.99       68.31     16.21 o 
  -5  12   4       10.54       12.71     10.14 o 
  -4  12   4       20.15       23.30     18.63 o 
  -3  12   4       77.92       89.05     19.67 o 
  -2  12   4       11.77       11.24     18.30 o 
  -1  12   4       40.71       33.28     19.13 o 
   0  12   4       36.82        9.70     21.40 o 
   1  12   4       12.10       35.75     18.38 o 
   2  12   4        7.78       -6.19     22.81 o 
   3  12   4       97.52       80.51     22.13 o 
   4  12   4       76.97       97.72     23.77 o 
   5  12   4        0.17        2.99     21.53 o 
   6  12   4        1.38       -2.21     23.25 o 
   7  12   4        1.68       -4.25     23.02 o 
   8  12   4       13.40       -8.17     34.82 o 
   9  12   4       20.30       25.42     24.64 o 
  10  12   4        3.81       12.86     26.32 o 
  -9  13   4        7.77      -15.26     30.14 o 
  -8  13   4        0.90      -19.45     28.28 o 
  -7  13   4        1.12      -18.02     27.16 o 
  -6  13   4        4.31        9.40     20.59 o 
  -5  13   4       23.13       46.48     20.60 o 
  -4  13   4       19.18       24.73     22.70 o 
  -3  13   4       11.36       34.57     19.42 o 
  -2  13   4       13.05       44.77     20.16 o 
  -1  13   4        5.72       -8.99     19.45 o 
   0  13   4       24.96       32.39     20.54 o 
   1  13   4       71.32      101.28     22.92 o 
   2  13   4       18.90       33.86     28.13 o 
   3  13   4       14.10       11.08     21.57 o 
   4  13   4       12.14       -2.36     22.45 o 
   5  13   4        0.69      -19.16     22.42 o 
   6  13   4       10.11        7.92     24.60 o 
   7  13   4        1.38      -10.96     25.43 o 
   8  13   4        4.55       22.01     27.42 o 
   9  13   4        6.94       25.17     26.33 o 
  -7  14   4        0.15       -0.97     33.06 o 
  -6  14   4        0.63       -3.96     29.10 o 
  -5  14   4        1.65       19.10     21.96 o 
  -4  14   4        0.25       -9.32     30.14 o 
  -3  14   4        6.87       18.94     22.13 o 
  -2  14   4        8.99        5.37     21.59 o 
  -1  14   4        2.84       26.71     21.50 o 
   0  14   4        2.81       -7.26     21.43 o 
   1  14   4        0.78      -21.75     21.75 o 
   2  14   4        1.55       -9.46     40.69 o 
   3  14   4        6.25       35.15     23.88 o 
   4  14   4       19.18       42.16     25.09 o 
   5  14   4       10.15       17.36     29.73 o 
   6  14   4       14.62        1.71     25.94 o 
   7  14   4        0.20      -25.31     26.30 o 
  -5  15   4        7.49        7.85     34.49 o 
  -4  15   4        6.19        6.41     31.82 o 
  -3  15   4        0.57      -22.36     22.36 o 
  -2  15   4        1.95       -9.48     23.21 o 
  -1  15   4       15.36       12.42     23.41 o 
   0  15   4       21.27       15.74     25.35 o 
   1  15   4        3.47      -24.31     24.31 o 
   2  15   4        4.00       -4.31     24.16 o 
   3  15   4        1.64        2.58     24.63 o 
   4  15   4        2.77       41.79     26.00 o 
   5  15   4       11.84        4.11     26.74 o 
   0  16   4        0.71      -34.93     36.87 o 
   0   1   5     1520.95     1609.46     59.77 o 
   1   1   5     3209.70     3373.70    132.22 o 
  -1   2   5      473.18      464.13     22.27 o 
   0   2   5      214.85      204.98      8.30 o 
   1   2   5      313.50      295.61     13.53 o 
   2   2   5      634.59      556.49     39.40 o 
  -2   3   5     2298.82     2130.24     74.99 o 
  -1   3   5     1740.06     1782.78     63.79 o 
   0   3   5     3460.69     3746.75    136.45 o 
   1   3   5      358.96      364.91     16.77 o 
   2   3   5     5656.42     5950.97    242.29 o 
   3   3   5     1564.24     1447.28     85.32 o 
  -3   4   5     1010.08      898.25     64.42 o 
  -2   4   5      113.89      119.83      7.98 o 
  -1   4   5     1127.82     1136.20     39.93 o 
   0   4   5     1690.19     1643.09     62.06 o 
   1   4   5     1055.32     1011.45     42.75 o 
   2   4   5      853.34      856.18     37.79 o 
   3   4   5      594.38      606.69     31.08 o 
   4   4   5     1329.20     1312.31     64.89 o 
  -4   5   5     2287.56     2243.60    117.82 o 
  -3   5   5     1721.66     1708.39     76.60 o 
  -2   5   5     1476.59     1438.28     58.12 o 
  -1   5   5     2878.71     2978.87    106.91 o 
   0   5   5      365.97      345.50     14.45 o 
   1   5   5      784.58      826.19     34.49 o 
   2   5   5     2038.46     1873.46     91.73 o 
   3   5   5     1210.97     1129.22     55.78 o 
   4   5   5      990.95      964.29     47.57 o 
   5   5   5       13.38       20.54      9.02 o 
  -5   6   5      298.79      283.62     16.28 o 
  -4   6   5     1039.54     1128.42     66.40 o 
  -3   6   5      201.28      201.17     11.83 o 
  -2   6   5      115.17      118.20      8.90 o 
  -1   6   5      544.65      499.00     19.90 o 
   0   6   5      444.35      438.61     18.35 o 
   1   6   5      688.37      667.98     24.38 o 
   2   6   5      382.57      396.34     22.16 o 
   3   6   5      191.98      195.16     14.20 o 
   4   6   5      579.37      566.87     30.42 o 
   5   6   5      265.93      272.25     18.56 o 
   6   6   5      308.78      305.58     20.65 o 
  -6   7   5      381.30      357.99     23.46 o 
  -5   7   5      112.60      112.51     11.25 o 
  -4   7   5      548.23      463.96     55.81 o 
  -3   7   5      668.64      630.74     27.58 o 
  -2   7   5      549.84      546.13     23.88 o 
  -1   7   5       12.62       23.72      6.52 o 
   0   7   5      109.71      112.33      7.54 o 
   1   7   5      620.60      573.49     25.30 o 
   2   7   5      417.87      399.18     22.77 o 
   3   7   5      782.44      765.95     39.04 o 
   4   7   5       79.88       74.15     16.62 o 
   5   7   5      139.24      150.58     16.15 o 
   6   7   5      456.27      496.24     29.42 o 
   7   7   5      335.42      301.63     21.67 o 
  -7   8   5      193.05      163.24     16.78 o 
  -6   8   5      151.03      141.41     13.17 o 
  -5   8   5      217.52      196.90     14.48 o 
  -4   8   5        9.50        9.70      9.32 o 
  -3   8   5      119.06      117.74     11.12 o 
  -2   8   5      649.82      593.85     40.32 o 
  -1   8   5      283.80      264.23     16.28 o 
   0   8   5       86.17       89.26      8.96 o 
   1   8   5        8.52        1.07     10.30 o 
   2   8   5       77.26       75.25     11.79 o 
   3   8   5      519.74      482.55     27.93 o 
   4   8   5      265.47      226.69     17.58 o 
   5   8   5      321.19      316.04     28.64 o 
   6   8   5      113.92      108.67     14.19 o 
   7   8   5       33.14        9.05     21.45 o 
   8   8   5       39.63       12.12     20.59 o 
  -8   9   5        7.37       15.41     17.14 o 
  -7   9   5        9.02       -6.31     13.50 o 
  -6   9   5      106.83      119.44     13.58 o 
  -5   9   5      278.44      214.02     46.87 o 
  -4   9   5      121.08      130.52     12.41 o 
  -3   9   5      252.80      257.32     15.10 o 
  -2   9   5       25.64       40.52     10.73 o 
  -1   9   5      227.38      229.53     20.69 o 
   0   9   5      245.02      213.84     35.75 o 
   1   9   5      338.27      338.73     21.81 o 
   2   9   5      312.21      317.26     21.45 o 
   3   9   5      137.02      145.39     16.03 o 
   4   9   5      216.40      205.10     17.18 o 
   5   9   5       69.89       84.07     13.75 o 
   6   9   5      217.61      216.15     23.92 o 
   7   9   5       75.68       67.55     15.00 o 
   8   9   5        0.00      -20.24     20.24 o 
   9   9   5       19.01       33.38     33.29 o 
  -9  10   5       10.93      -18.71     18.71 o 
  -8  10   5       21.45       30.78     16.43 o 
  -7  10   5       25.96       -4.38     22.39 o 
  -6  10   5       20.91       32.34     11.13 o 
  -5  10   5       27.24       11.40      8.80 o 
  -4  10   5       90.83       82.76     13.92 o 
  -3  10   5      127.28      133.84     14.39 o 
  -2  10   5      110.42      114.30     18.15 o 
  -1  10   5      214.98      195.72     46.63 o 
   0  10   5       39.60       28.11     16.09 o 
   1  10   5        0.51       -7.83     15.33 o 
   2  10   5      142.91      158.53     24.76 o 
   3  10   5       38.01       31.27     13.05 o 
   4  10   5        1.19       -6.63     12.75 o 
   5  10   5       15.47       16.34     12.95 o 
   6  10   5       21.26       20.37     19.48 o 
   7  10   5        8.89       -3.74     28.34 o 
   8  10   5       22.47       32.68     38.18 o 
   9  10   5       10.32       -8.83     25.88 o 
  10  10   5        3.38        0.10     19.93 o 
 -10  11   5        0.51      -43.91     43.91 o 
  -9  11   5        1.58       -9.30     20.56 o 
  -8  11   5        1.12      -39.03     62.16 o 
  -7  11   5        4.62        5.47     13.88 o 
  -6  11   5       26.41       60.16     14.49 o 
  -5  11   5       39.02       37.61     13.69 o 
  -4  11   5       80.15       87.11     20.06 o 
  -3  11   5       34.58       32.63     18.40 o 
  -2  11   5       59.65       44.44     17.46 o 
  -1  11   5      141.02      123.11     20.50 o 
   0  11   5       38.31       40.57     17.97 o 
   1  11   5       77.53       69.50     20.86 o 
   2  11   5       81.88       51.58     17.34 o 
   3  11   5       21.40       44.82     14.22 o 
   4  11   5       49.00       48.34     18.35 o 
   5  11   5       59.11       84.38     22.12 o 
   6  11   5       40.84       15.63     41.70 o 
   7  11   5       21.45        0.89     21.16 o 
   8  11   5        1.11       17.82     22.21 o 
   9  11   5        3.98       20.43     22.51 o 
  10  11   5        2.23      -21.90     21.90 o 
  11  11   5        2.31        0.82     32.24 o 
 -10  12   5        4.53      -15.90     23.83 o 
  -9  12   5        0.98        8.23     28.34 o 
  -8  12   5        0.67       47.19     28.34 o 
  -7  12   5       10.09        8.80     15.82 o 
  -6  12   5        7.62       -6.24     19.70 o 
  -5  12   5       22.53       46.95     22.40 o 
  -4  12   5       47.51       75.69     20.29 o 
  -3  12   5      132.57      140.31     23.10 o 
  -2  12   5       70.52       47.94     24.46 o 
  -1  12   5       10.05        6.36     17.19 o 
   0  12   5        3.44      -11.80     17.16 o 
   1  12   5        8.40        8.00     19.82 o 
   2  12   5       17.68       40.23     20.16 o 
   3  12   5       24.74       28.82     19.53 o 
   4  12   5       17.79        9.85     25.54 o 
   5  12   5        4.97        3.94     21.50 o 
   6  12   5       30.32       43.89     32.05 o 
   7  12   5       13.60       21.89     22.77 o 
   8  12   5       13.41       14.51     25.46 o 
   9  12   5        1.76        1.23     28.34 o 
  10  12   5        1.08       15.30     23.94 o 
  -7  13   5       17.44        8.53     31.72 o 
  -6  13   5       10.51        2.10     21.52 o 
  -5  13   5       17.85       25.64     21.19 o 
  -4  13   5        5.65        3.49     20.50 o 
  -3  13   5        7.41        9.15     20.75 o 
  -2  13   5       18.33        1.45     23.00 o 
  -1  13   5       33.99       52.07     19.46 o 
   0  13   5       50.66       71.35     22.10 o 
   1  13   5       27.71       25.39     21.62 o 
   2  13   5        2.76      -10.76     20.54 o 
   3  13   5       34.71       34.02     22.30 o 
   4  13   5       40.66       32.56     22.58 o 
   5  13   5       19.94       34.59     23.74 o 
   6  13   5        2.14      -11.05     22.96 o 
   7  13   5        0.67       -2.16     25.02 o 
   8  13   5        5.88       52.49     25.78 o 
  -7  14   5        0.46      -15.48     30.59 o 
  -6  14   5        3.65        9.88     31.34 o 
  -5  14   5       12.67       47.38     24.24 o 
  -4  14   5       12.52       -9.04     21.03 o 
  -3  14   5        7.62      -15.13     21.86 o 
  -2  14   5        3.21      -19.75     21.18 o 
  -1  14   5        0.62        8.69     21.94 o 
   0  14   5       16.09       30.91     24.80 o 
   1  14   5        6.55       19.78     22.91 o 
   2  14   5        3.73       27.93     23.84 o 
   3  14   5        1.78      -22.48     22.62 o 
   4  14   5        8.46       -6.75     30.10 o 
   5  14   5       10.96      -20.64     23.95 o 
   6  14   5        2.81       11.17     25.31 o 
   7  14   5        4.40       37.68     32.05 o 
  -4  15   5        0.74       -8.05     23.24 o 
  -3  15   5        7.16       20.15     24.12 o 
  -2  15   5       10.56       24.53     28.16 o 
  -1  15   5        4.31        3.84     24.21 o 
   0  15   5        0.52      -23.45     23.45 o 
   1  15   5        7.94      -17.14     23.71 o 
   2  15   5        8.99       11.24     24.98 o 
   3  15   5        4.08        4.73     25.27 o 
   4  15   5        1.85        9.58     25.38 o 
   0   1   6     5478.80     5851.18    246.30 o 
   1   1   6      305.44      316.18     12.39 o 
  -1   2   6      105.83       75.82     15.68 o 
   0   2   6     5906.71     6087.37    249.35 o 
   1   2   6      250.11      234.08     20.40 o 
   2   2   6     2691.77     2850.20    101.55 o 
  -2   3   6      137.15      129.81      8.01 o 
  -1   3   6     3101.41     3175.63    114.92 o 
   0   3   6     1024.72      950.18     35.45 o 
   1   3   6     1893.18     1883.87     78.96 o 
   2   3   6     3150.27     3097.92    125.25 o 
   3   3   6      356.25      353.21     24.13 o 
  -3   4   6     1186.41     1114.65     47.59 o 
  -2   4   6      363.69      327.25     24.65 o 
  -1   4   6     2729.25     2857.98    104.40 o 
   0   4   6      490.31      456.29     18.90 o 
   1   4   6      395.87      384.28     19.67 o 
   2   4   6     1448.60     1542.79     64.19 o 
   3   4   6      282.47      291.94     17.30 o 
   4   4   6     1936.98     1752.93    134.98 o 
  -4   5   6      772.75      688.70     35.46 o 
  -3   5   6       62.69       64.27      8.96 o 
  -2   5   6      652.26      596.58     26.86 o 
  -1   5   6      953.34      863.54     33.00 o 
   0   5   6      817.40      819.13     30.73 o 
   1   5   6      638.22      634.03     27.42 o 
   2   5   6     2049.49     1969.20     82.26 o 
   3   5   6       25.05       21.36      8.21 o 
   4   5   6       49.39       42.40      9.63 o 
   5   5   6      292.18      294.87     18.79 o 
  -5   6   6      104.55       84.84     14.32 o 
  -4   6   6      237.29      210.62     13.55 o 
  -3   6   6      304.22      286.51     14.98 o 
  -2   6   6      733.82      791.04     32.82 o 
  -1   6   6      464.47      455.12     18.16 o 
   0   6   6      454.40      426.26     17.67 o 
   1   6   6      974.41      901.53     39.21 o 
   2   6   6      154.48      171.37     13.64 o 
   3   6   6      986.82      955.69     48.61 o 
   4   6   6      705.54      648.35     34.15 o 
   5   6   6      112.42       98.19     12.12 o 
   6   6   6       37.54       30.95     11.52 o 
  -6   7   6       76.87       73.86     12.94 o 
  -5   7   6        1.33        9.22      6.05 o 
  -4   7   6      365.36      309.51     18.12 o 
  -3   7   6       43.99       54.01      8.76 o 
  -2   7   6      214.22      203.13     12.33 o 
  -1   7   6       13.00        6.30      6.64 o 
   0   7   6      347.33      338.28     17.57 o 
   1   7   6      345.94      266.00     18.34 o 
   2   7   6      209.78      218.08     16.26 o 
   3   7   6       65.98       54.56     10.84 o 
   4   7   6        1.59        0.41      9.94 o 
   5   7   6      300.20      299.16     19.99 o 
   6   7   6      128.88      115.69     14.75 o 
   7   7   6       93.82      100.16     14.21 o 
  -7   8   6      103.41      103.59     14.30 o 
  -6   8   6       58.31       64.10     13.37 o 
  -5   8   6      163.28       97.02     30.84 o 
  -4   8   6        8.00       -9.01      9.01 o 
  -3   8   6      506.50      469.54     23.19 o 
  -2   8   6      228.48      191.86     12.92 o 
  -1   8   6      552.46      536.93     54.60 o 
   0   8   6      388.97      335.59     21.54 o 
   1   8   6      268.06      225.94     21.75 o 
   2   8   6      599.62      577.68     32.73 o 
   3   8   6      230.74      182.94     15.73 o 
   4   8   6      129.95      126.96     14.05 o 
   5   8   6        3.42      -11.02     11.02 o 
   6   8   6       12.66       -1.53     11.76 o 
   7   8   6       88.77       99.48     17.14 o 
   8   8   6      144.56      160.32     17.37 o 
  -8   9   6       35.52       21.04     14.56 o 
  -7   9   6       15.27       -0.43     13.04 o 
  -6   9   6       51.10       53.00     11.68 o 
  -5   9   6       87.93       94.07     12.39 o 
  -4   9   6       39.73       52.85     10.91 o 
  -3   9   6       13.91        7.84     11.07 o 
  -2   9   6       20.79       -1.72     14.70 o 
  -1   9   6      108.25       97.57     15.88 o 
   0   9   6      108.31       82.49     16.62 o 
   1   9   6      199.12      191.60     16.52 o 
   2   9   6      108.33      106.06     13.75 o 
   3   9   6       87.05       90.86     13.60 o 
   4   9   6       70.45       88.28     13.69 o 
   5   9   6       67.95       72.36     13.67 o 
   6   9   6       54.28       73.29     17.86 o 
   7   9   6        5.99      -10.90     13.80 o 
   8   9   6       31.64       29.75     14.99 o 
   9   9   6       15.04       26.22     26.93 o 
  -9  10   6       45.98       41.16     27.75 o 
  -8  10   6       37.00       29.28     15.89 o 
  -7  10   6       32.14       47.83     15.25 o 
  -6  10   6       13.99       17.13      7.20 o 
  -5  10   6       12.27        3.14     13.98 o 
  -4  10   6       50.26       58.07     16.64 o 
  -3  10   6      187.19      170.45     21.71 o 
  -2  10   6      455.30      445.34     34.93 o 
  -1  10   6      131.99       98.69     22.29 o 
   0  10   6       89.51       96.67     17.74 o 
   1  10   6      370.13      387.78     31.18 o 
   2  10   6      190.55      163.15     16.99 o 
   3  10   6        3.78        3.64     17.62 o 
   4  10   6       59.14       35.09     15.43 o 
   5  10   6        0.90        9.69     13.51 o 
   6  10   6       68.42       65.43     14.98 o 
   7  10   6       10.06       13.66     18.61 o 
   8  10   6       28.92       23.58     19.37 o 
   9  10   6        2.31       -1.06     19.35 o 
  10  10   6        1.77      -20.16     20.16 o 
 -10  11   6       12.21        5.75     20.74 o 
  -9  11   6        2.30        2.29     20.99 o 
  -8  11   6        0.04       29.85     28.13 o 
  -7  11   6       12.37       27.80     18.37 o 
  -6  11   6        7.99       -9.32     18.91 o 
  -5  11   6       43.44       42.56     20.43 o 
  -4  11   6       47.28       74.57     20.20 o 
  -3  11   6       38.20       38.81     39.16 o 
  -2  11   6       88.30       88.21     20.57 o 
  -1  11   6       13.13       10.09     17.39 o 
   0  11   6       81.92       97.88     19.90 o 
   1  11   6       52.75       78.58     19.39 o 
   2  11   6        1.76        6.45     13.52 o 
   3  11   6       48.00       88.68     15.75 o 
   4  11   6       78.31       98.28     16.20 o 
   5  11   6        5.22       -1.44     19.31 o 
   6  11   6        4.83      -19.27     19.27 o 
   7  11   6        3.14        1.36     28.94 o 
   8  11   6       30.57       34.33     21.00 o 
   9  11   6        2.68       13.54     21.14 o 
  10  11   6        3.56        6.69     21.81 o 
  -7  12   6        0.86       -9.05     20.25 o 
  -6  12   6        1.60       -9.59     19.95 o 
  -5  12   6       22.98       24.13     20.61 o 
  -4  12   6        3.60       30.03     20.07 o 
  -3  12   6        1.22       14.32     19.44 o 
  -2  12   6       29.15        9.66     19.68 o 
  -1  12   6       52.62       44.19     19.82 o 
   0  12   6      116.37      108.70     37.25 o 
   1  12   6       16.40        5.39     19.31 o 
   2  12   6       18.60       27.77     18.93 o 
   3  12   6       30.84       48.33     21.08 o 
   4  12   6        4.81       12.76     20.36 o 
   5  12   6       23.11       12.67     23.74 o 
   6  12   6        5.76       -8.74     36.91 o 
   7  12   6        0.38       21.84     22.45 o 
   8  12   6        1.73       10.04     23.97 o 
   9  12   6        1.16       10.17     23.07 o 
  -7  13   6        0.21       28.28     30.89 o 
  -6  13   6       12.57       26.23     60.63 o 
  -5  13   6        6.74       -4.77     22.39 o 
  -4  13   6        8.02       -4.66     21.45 o 
  -3  13   6        4.77       17.92     20.87 o 
  -2  13   6        2.24        6.39     20.79 o 
  -1  13   6       26.32       30.79     21.04 o 
   0  13   6       12.93       11.81     20.91 o 
   1  13   6       36.75       18.24     18.67 o 
   2  13   6       91.21       96.23     24.17 o 
   3  13   6       33.17       14.98     22.36 o 
   4  13   6        3.72       14.27     22.30 o 
   5  13   6        0.08       30.02     23.31 o 
   6  13   6        2.22        1.83     28.84 o 
   7  13   6        0.98       23.76     24.76 o 
   8  13   6        0.93      -24.55     24.55 o 
  -6  14   6       22.58      -12.32     23.10 o 
  -5  14   6        4.76       16.81     23.22 o 
  -4  14   6        4.10       -4.33     22.90 o 
  -3  14   6       13.02       21.76     22.73 o 
  -2  14   6        8.89       18.07     23.11 o 
  -1  14   6       12.85       21.64     22.37 o 
   0  14   6        5.17      -21.91     21.91 o 
   1  14   6        8.10       29.58     23.90 o 
   2  14   6        4.60       16.97     23.69 o 
   3  14   6        8.95       24.50     24.77 o 
   4  14   6       10.24       46.25     25.08 o 
   5  14   6        3.23       -1.22     24.26 o 
   6  14   6        0.72       17.79     26.72 o 
  -3  15   6        8.41       20.63     57.26 o 
  -2  15   6        4.12      -19.65     24.16 o 
  -1  15   6        5.42        4.10     23.48 o 
   0  15   6        2.76       25.01     25.08 o 
   1  15   6        6.25      -22.52     24.38 o 
   2  15   6        1.81        5.98     31.79 o 
   3  15   6        0.29      -25.39     25.39 o 
   0   1   7     1056.06     1113.66     48.50 o 
   1   1   7      380.15      387.23     20.77 o 
  -1   2   7      536.11      562.50     22.83 o 
   0   2   7     1732.09     1770.31     74.58 o 
   1   2   7      488.92      508.58     23.23 o 
   2   2   7      713.39      656.26     25.50 o 
  -2   3   7      660.07      690.79     27.45 o 
  -1   3   7     2039.03     2109.95     82.17 o 
   0   3   7      720.15      704.42     28.61 o 
   1   3   7      137.04      142.50      8.51 o 
   2   3   7     2806.52     2580.15    353.91 o 
   3   3   7      626.35      630.43     34.25 o 
  -3   4   7      837.76      737.45     37.71 o 
  -2   4   7      166.47      162.82     10.62 o 
  -1   4   7      568.27      530.17     22.01 o 
   0   4   7      232.44      239.21     11.00 o 
   1   4   7      135.95      133.69      9.07 o 
   2   4   7     1514.25     1476.26     62.95 o 
   3   4   7       28.30       33.74      8.19 o 
   4   4   7      408.00      394.63     29.88 o 
  -4   5   7      901.40      857.90     43.29 o 
  -3   5   7     1168.46     1153.09     54.69 o 
  -2   5   7      572.11      567.81     23.02 o 
  -1   5   7      759.52      772.41     29.46 o 
   0   5   7       10.89       16.92      4.94 o 
   1   5   7      623.71      635.72     28.61 o 
   2   5   7      635.35      611.04     27.45 o 
   3   5   7      540.23      474.20     26.26 o 
   4   5   7     1211.89     1094.47     53.85 o 
   5   5   7      533.90      473.99     27.11 o 
  -5   6   7      393.96      379.10     30.72 o 
  -4   6   7      509.12      384.41     55.04 o 
  -3   6   7      104.04      102.18      9.85 o 
  -2   6   7      325.92      293.76     15.70 o 
  -1   6   7      530.09      551.60     21.42 o 
   0   6   7      466.93      432.80     20.94 o 
   1   6   7      119.16       99.83      8.92 o 
   2   6   7      251.16      238.41     16.52 o 
   3   6   7      252.82      252.06     25.74 o 
   4   6   7      807.89      773.80     40.87 o 
   5   6   7      254.25      235.68     18.48 o 
   6   6   7      443.30      441.19     26.34 o 
  -6   7   7       30.50       36.37     11.64 o 
  -5   7   7      478.96      513.45     29.20 o 
  -4   7   7      142.64      150.79     12.09 o 
  -3   7   7      142.47      131.42     11.31 o 
  -2   7   7      342.02      300.85     16.12 o 
  -1   7   7       59.60       69.55      9.56 o 
   0   7   7      278.90      268.36     18.78 o 
   1   7   7       32.87       41.96     10.81 o 
   2   7   7       10.67       10.02     10.36 o 
   3   7   7       41.25       51.36     11.22 o 
   4   7   7      150.06      179.96     15.94 o 
   5   7   7      420.13      386.24     26.61 o 
   6   7   7      382.78      329.86     22.69 o 
   7   7   7       72.66       58.06     13.65 o 
  -7   8   7       24.66       47.47     13.04 o 
  -6   8   7       25.74       16.11      9.60 o 
  -5   8   7       11.09       19.17      8.23 o 
  -4   8   7      132.71      142.25     12.36 o 
  -3   8   7       29.21       30.52      9.17 o 
  -2   8   7      465.42      489.58     34.86 o 
  -1   8   7      451.92      352.86     27.94 o 
   0   8   7      189.26      176.19     16.05 o 
   1   8   7       75.49      108.71     13.05 o 
   2   8   7      302.68      269.87     18.93 o 
   3   8   7      167.39      157.99     15.13 o 
   4   8   7      173.25      188.74     16.79 o 
   5   8   7      148.79      159.60     16.42 o 
   6   8   7       57.17       76.53     13.63 o 
   7   8   7      148.20      160.89     17.34 o 
   8   8   7       13.48       15.40     13.52 o 
  -8   9   7       27.55       25.16     14.80 o 
  -7   9   7       12.98       21.78     13.56 o 
  -6   9   7       30.79       14.00      9.14 o 
  -5   9   7       10.25       22.60     10.26 o 
  -4   9   7      159.96      143.75     21.33 o 
  -3   9   7      192.68      142.45     20.36 o 
  -2   9   7      113.19       97.82     18.79 o 
  -1   9   7       33.75       23.98     15.26 o 
   0   9   7      144.01      151.02     18.02 o 
   1   9   7       31.97       11.24     19.73 o 
   2   9   7       41.00       26.93     16.61 o 
   3   9   7       12.22       24.25     12.13 o 
   4   9   7       78.22       82.15     14.35 o 
   5   9   7       36.02       62.62     13.95 o 
   6   9   7       60.54       48.91     14.27 o 
   7   9   7       35.01       34.85     15.36 o 
   8   9   7       19.38       11.29     14.36 o 
   9   9   7       16.04       34.32     15.53 o 
  -9  10   7        5.54       -2.48     42.71 o 
  -8  10   7       17.29       -4.19     14.67 o 
  -7  10   7       22.12       42.80     13.47 o 
  -6  10   7        1.15       -9.82     18.72 o 
  -5  10   7       11.34       24.96     19.33 o 
  -4  10   7      120.16      111.74     20.88 o 
  -3  10   7      193.32      197.43     22.82 o 
  -2  10   7       87.77      100.66     20.20 o 
  -1  10   7       14.81       19.95     22.48 o 
   0  10   7       32.41       64.77     17.08 o 
   1  10   7       35.00       31.86     13.51 o 
   2  10   7       59.53       75.29     14.33 o 
   3  10   7      170.82      178.50     17.48 o 
   4  10   7       35.78       21.18     13.30 o 
   5  10   7        7.06        8.42     13.75 o 
   6  10   7        7.95       14.65     16.61 o 
   7  10   7       65.20       78.69     16.04 o 
   8  10   7       19.45       16.49     18.58 o 
   9  10   7        9.05      -11.40     22.25 o 
  10  10   7        1.23      -20.51     21.39 o 
 -10  11   7        3.51       12.61     39.16 o 
  -8  11   7        6.63        7.48     31.64 o 
  -7  11   7        0.88       25.65     29.25 o 
  -6  11   7       43.13       45.80     20.73 o 
  -5  11   7       50.02       53.49     20.60 o 
  -4  11   7       24.18       15.38     20.47 o 
  -3  11   7        4.25      -18.41     18.41 o 
  -2  11   7        8.12       18.63     22.06 o 
  -1  11   7        9.53        2.45     18.02 o 
   0  11   7       38.39       11.05     16.57 o 
   1  11   7        6.75        5.63     17.29 o 
   2  11   7       55.56       78.98     15.51 o 
   3  11   7       61.73       75.68     16.30 o 
   4  11   7       39.37       48.62     15.48 o 
   5  11   7       49.66       63.56     16.11 o 
   6  11   7       15.82       53.06     34.26 o 
   7  11   7       24.04       24.40     20.31 o 
   8  11   7        0.66        4.61     21.84 o 
   9  11   7        2.49      -18.47     21.22 o 
  10  11   7        0.11      -20.04     20.04 o 
  -7  12   7        2.51        1.43     30.37 o 
  -6  12   7        4.59       29.11     26.59 o 
  -5  12   7       18.79       41.26     22.32 o 
  -4  12   7       33.01       29.63     21.03 o 
  -3  12   7       33.57       49.74     22.01 o 
  -2  12   7       47.72       46.68     21.46 o 
  -1  12   7       20.00       28.20     19.92 o 
   0  12   7       29.72      -10.30     21.40 o 
   1  12   7       40.21       46.89     21.33 o 
   2  12   7       33.76       34.25     19.65 o 
   3  12   7       49.14       41.23     16.77 o 
   4  12   7        1.13        2.25     20.33 o 
   5  12   7        8.13        2.51     20.78 o 
   6  12   7       22.36       42.95     22.43 o 
   7  12   7        1.81        5.02     22.14 o 
   8  12   7        8.78      -18.05     35.65 o 
   9  12   7        8.49       32.82     22.74 o 
  -7  13   7        0.61       25.28     37.02 o 
  -6  13   7        0.23        1.57     25.06 o 
  -5  13   7        1.08      -22.51     22.51 o 
  -4  13   7        4.00        6.31     22.33 o 
  -3  13   7       14.08        4.29     21.75 o 
  -2  13   7       14.83       35.65     22.47 o 
  -1  13   7       18.17       -1.38     21.02 o 
   0  13   7        4.45        9.06     21.13 o 
   1  13   7        1.62      -16.07     21.51 o 
   2  13   7        0.85        6.07     19.97 o 
   3  13   7        4.39       -8.98     43.98 o 
   4  13   7        1.88      -10.36     22.78 o 
   5  13   7        4.49       33.78     29.47 o 
   6  13   7        0.46      -23.84     24.46 o 
   7  13   7        1.40        0.10     23.51 o 
  -5  14   7        7.77      -12.96     23.66 o 
  -4  14   7       10.96       13.02     35.42 o 
  -3  14   7        2.36      -13.15     23.00 o 
  -2  14   7        3.46       -0.10     23.51 o 
  -1  14   7        2.93       24.45     23.58 o 
   0  14   7       11.01       -4.99     23.05 o 
   1  14   7        1.88       -6.82     23.25 o 
   2  14   7        2.20       10.85     24.25 o 
   3  14   7        3.13       13.97     24.43 o 
   4  14   7        1.91        6.85     25.16 o 
   5  14   7        1.55       20.34     32.09 o 
  -2  15   7        9.29       24.70     25.55 o 
  -1  15   7       11.06      -20.50     24.90 o 
   0  15   7        7.69       -5.29     24.67 o 
   1  15   7        5.04       -1.84     25.28 o 
   2  15   7        0.23      -24.53     24.53 o 
   0   0   8    16089.17    17103.16   1431.95 o 
   0   1   8     3012.87     3060.50    130.31 o 
   1   1   8      402.44      400.30     19.56 o 
  -1   2   8     3219.40     3172.86    133.55 o 
   0   2   8      162.99      163.41     10.80 o 
   1   2   8      766.67      799.44     43.21 o 
   2   2   8     2126.56     2197.64     81.61 o 
  -2   3   8      310.24      323.03     15.41 o 
  -1   3   8      128.49      120.06      8.86 o 
   0   3   8      916.67      900.87     36.24 o 
   1   3   8     1777.98     1836.78     70.81 o 
   2   3   8       54.03       30.84      8.53 o 
   3   3   8       37.18       33.44      7.19 o 
  -3   4   8       79.05       65.47      9.86 o 
  -2   4   8      867.16      832.77     35.70 o 
  -1   4   8       93.90       89.90      7.56 o 
   0   4   8      169.60      176.30     11.61 o 
   1   4   8      482.92      489.59     23.17 o 
   2   4   8       97.07      107.61      9.61 o 
   3   4   8      425.19      278.06    120.77 o 
   4   4   8      114.05      100.42     10.88 o 
  -4   5   8       87.20       74.37     11.21 o 
  -3   5   8      201.92      195.67     13.73 o 
  -2   5   8       94.71       90.15      7.92 o 
  -1   5   8      251.64      248.05     12.23 o 
   0   5   8     1033.36      948.29     43.24 o 
   1   5   8      185.17      178.85     12.39 o 
   2   5   8       81.47       75.38      8.78 o 
   3   5   8       51.23       60.57     10.45 o 
   4   5   8       21.99       24.97     10.34 o 
   5   5   8      271.48      251.25     59.73 o 
  -5   6   8      179.55      150.73     14.35 o 
  -4   6   8       12.80        4.95     12.48 o 
  -3   6   8      415.48      392.63     24.82 o 
  -2   6   8        7.46        8.70      7.34 o 
  -1   6   8      234.48      216.10     13.95 o 
   0   6   8      100.69       99.13      9.95 o 
   1   6   8      641.45      624.07     33.21 o 
   2   6   8     1593.65     1471.94     71.08 o 
   3   6   8      165.11      146.87     13.88 o 
   4   6   8      164.61      124.00     13.34 o 
   5   6   8       21.99       12.06     11.78 o 
   6   6   8       82.26       88.43     12.49 o 
  -6   7   8      373.27      393.65     32.85 o 
  -5   7   8       60.97       42.30     11.59 o 
  -4   7   8       10.95       15.62      9.43 o 
  -3   7   8        5.40       -4.05      7.99 o 
  -2   7   8      156.65      171.83     15.56 o 
  -1   7   8      743.08      672.11     37.31 o 
   0   7   8      207.88      159.06     14.97 o 
   1   7   8       14.77       14.48     10.65 o 
   2   7   8      209.50      178.72     15.58 o 
   3   7   8       30.66       20.69     11.00 o 
   4   7   8      267.28      233.96     18.36 o 
   5   7   8       48.02       46.16     12.04 o 
   6   7   8       32.96       32.95     13.22 o 
   7   7   8       63.25       59.80     12.81 o 
  -7   8   8        0.61        6.12     13.31 o 
  -6   8   8       66.89       49.66     12.81 o 
  -5   8   8      116.24      113.86     13.03 o 
  -4   8   8      211.25      211.77     17.49 o 
  -3   8   8      152.00      203.27     17.22 o 
  -2   8   8      302.89      311.78     30.33 o 
  -1   8   8      124.45      111.05     18.69 o 
   0   8   8      421.52      402.49     25.07 o 
   1   8   8      838.46      806.60     42.38 o 
   2   8   8      306.05      272.01     20.13 o 
   3   8   8       78.66       86.38     14.52 o 
   4   8   8      419.78      390.96     24.94 o 
   5   8   8        9.42       18.07     12.38 o 
   6   8   8      130.63      142.09     15.93 o 
   7   8   8       19.88       31.79     17.74 o 
   8   8   8        5.77        5.45     18.56 o 
  -8   9   8       11.42       22.25     20.37 o 
  -7   9   8       28.04       37.90      9.75 o 
  -6   9   8       28.11       13.53      9.70 o 
  -5   9   8       31.10       32.49     14.74 o 
  -4   9   8       53.40       24.72     18.51 o 
  -3   9   8       30.41       52.07     16.96 o 
  -2   9   8      268.58      307.87     27.70 o 
  -1   9   8       57.81       59.29     24.31 o 
   0   9   8        6.74       -2.64     12.39 o 
   1   9   8       76.64       65.81     14.20 o 
   2   9   8       15.70       18.70     12.81 o 
   3   9   8      145.74      159.67     16.89 o 
   4   9   8       13.77       22.55     13.24 o 
   5   9   8        3.30       11.59     12.91 o 
   6   9   8        7.69       -5.27     12.70 o 
   7   9   8       49.70       65.61     27.20 o 
   8   9   8       30.44       30.58     15.87 o 
   9   9   8        1.13       11.63     15.57 o 
  -9  10   8        2.20        6.87     16.72 o 
  -8  10   8        3.19       35.15     22.94 o 
  -7  10   8        9.43       -2.69     27.53 o 
  -6  10   8       69.94       73.90     31.86 o 
  -5  10   8       74.50       97.93     22.64 o 
  -4  10   8       18.24       17.30     19.35 o 
  -3  10   8       11.18       -1.66     23.97 o 
  -2  10   8       20.68        7.35     32.24 o 
  -1  10   8       62.15       76.37     20.11 o 
   0  10   8      326.08      361.26     30.36 o 
   1  10   8       84.60       84.82     18.53 o 
   2  10   8       66.03       66.99     14.52 o 
   3  10   8       45.51       32.50     14.64 o 
   4  10   8       10.27       24.96     13.84 o 
   5  10   8       20.90       26.44     14.79 o 
   6  10   8        1.96        5.98     14.32 o 
   7  10   8        5.41       -6.78     15.11 o 
   8  10   8        6.74       -1.83     15.37 o 
   9  10   8        1.75       -1.44     25.36 o 
  10  10   8        6.15       12.24     21.38 o 
  -8  11   8        8.34       -2.09     28.87 o 
  -7  11   8        6.19       10.02     30.52 o 
  -6  11   8        0.70        9.46     21.42 o 
  -5  11   8        2.74       24.03     20.92 o 
  -4  11   8        3.52       -4.17     20.47 o 
  -3  11   8       30.47       45.49     19.30 o 
  -2  11   8        6.75        0.51     17.83 o 
  -1  11   8        5.97       -4.08     19.49 o 
   0  11   8       61.25       71.42     33.14 o 
   1  11   8       72.56       90.85     21.29 o 
   2  11   8       57.69       61.51     15.78 o 
   3  11   8       11.45       11.49     15.20 o 
   4  11   8       11.29       19.71     16.62 o 
   5  11   8        8.59        3.45     15.23 o 
   6  11   8        5.22        3.77     15.63 o 
   7  11   8        7.33       -2.50     19.28 o 
   8  11   8        3.52       -8.36     21.77 o 
   9  11   8        0.43      -12.20     21.21 o 
  -8  12   8        1.57      -24.01     30.66 o 
  -7  12   8        5.31       -8.16     31.42 o 
  -6  12   8       26.37       44.83     23.45 o 
  -5  12   8        6.22      -17.26     21.89 o 
  -4  12   8        5.51       20.72     22.07 o 
  -3  12   8        7.25       22.25     21.79 o 
  -2  12   8       18.26       29.90     26.25 o 
  -1  12   8       25.15       42.26     21.43 o 
   0  12   8        4.45       18.03     20.07 o 
   1  12   8        3.18      -10.10     20.27 o 
   2  12   8        0.38      -10.24     19.94 o 
   3  12   8       10.42       18.94     16.36 o 
   4  12   8       20.65       21.23     16.84 o 
   5  12   8       10.30       33.72     21.54 o 
   6  12   8        2.21        1.92     21.52 o 
   7  12   8        4.12       -9.13     22.99 o 
   8  12   8       10.23      -12.30     33.14 o 
  -7  13   8        0.26       49.37     39.57 o 
  -6  13   8        1.86      -14.64     24.50 o 
  -5  13   8        0.74       11.54     23.72 o 
  -4  13   8       11.23       44.57     24.31 o 
  -3  13   8        1.34        2.66     25.58 o 
  -2  13   8        2.66      -11.39     36.13 o 
  -1  13   8        3.58       24.05     26.06 o 
   0  13   8        8.51       -2.08     21.56 o 
   1  13   8       20.12       19.52     22.66 o 
   2  13   8        8.87        6.12     22.31 o 
   3  13   8       11.01       -2.66     22.69 o 
   4  13   8        8.74       54.84     23.81 o 
   5  13   8        0.80        0.73     23.16 o 
   6  13   8        6.75       49.17     24.39 o 
   7  13   8        0.78      -19.96     29.62 o 
  -4  14   8        3.33       17.15     25.14 o 
  -3  14   8        7.40       11.25     35.42 o 
  -2  14   8        7.57        5.73     25.30 o 
  -1  14   8        0.56      -11.90     24.71 o 
   0  14   8        0.69      -12.63     22.87 o 
   1  14   8        1.54       10.64     24.09 o 
   2  14   8        8.41       39.82     25.01 o 
   3  14   8       24.55       30.78     25.66 o 
   4  14   8        8.64       -7.21     24.62 o 
   0   1   9      338.16      317.16     17.20 o 
   1   1   9      320.79      315.87     18.67 o 
  -1   2   9       81.14       78.30      9.44 o 
   0   2   9      132.07      127.87     12.87 o 
   1   2   9       42.56       39.11     16.78 o 
   2   2   9      516.37      501.69     28.62 o 
  -2   3   9      241.23      249.03     13.50 o 
  -1   3   9      584.64      475.01     41.86 o 
   0   3   9      325.61      312.56     14.68 o 
   1   3   9      184.18      177.50     10.85 o 
   2   3   9      717.18      733.20     35.29 o 
   3   3   9      381.86      386.93     17.02 o 
  -3   4   9      674.59      634.68     34.63 o 
  -2   4   9      179.43      122.44     28.34 o 
  -1   4   9      244.60      248.29     11.98 o 
   0   4   9      470.40      492.56     24.90 o 
   1   4   9      128.57      126.05     11.01 o 
   2   4   9      721.74      744.48     31.88 o 
   3   4   9      259.85      224.16     16.99 o 
   4   4   9      338.98      287.98     18.99 o 
  -4   5   9      332.03      328.56     20.85 o 
  -3   5   9      752.18      648.92     41.29 o 
  -2   5   9      490.58      461.09     20.12 o 
  -1   5   9      600.43      595.77     28.98 o 
   0   5   9       45.71       66.68      9.36 o 
   1   5   9      232.35      261.49     15.01 o 
   2   5   9      692.64      711.86     32.67 o 
   3   5   9      422.16      435.14     30.44 o 
   4   5   9      345.55      287.69     47.73 o 
   5   5   9      191.08      190.96     15.60 o 
  -5   6   9       22.11       22.75     10.91 o 
  -4   6   9      207.33      170.48     42.59 o 
  -3   6   9       94.67       91.91     10.56 o 
  -2   6   9       63.42       41.14     10.18 o 
  -1   6   9       83.10      100.97     11.60 o 
   0   6   9       24.62       36.72      9.21 o 
   1   6   9      201.68      180.87     19.50 o 
   2   6   9      240.32      260.82     18.92 o 
   3   6   9      356.62      344.48     21.99 o 
   4   6   9      452.33      463.71     27.01 o 
   5   6   9      173.31      175.54     15.85 o 
   6   6   9      137.18       85.95     58.09 o 
  -6   7   9       35.06       17.66     12.23 o 
  -5   7   9       48.86       55.82     12.06 o 
  -4   7   9      161.61      170.31     20.88 o 
  -3   7   9      372.37      352.67     23.18 o 
  -2   7   9      261.32      250.20     19.21 o 
  -1   7   9       52.88       39.59     12.95 o 
   0   7   9       45.00       29.69     12.31 o 
   1   7   9      282.91      290.42     20.99 o 
   2   7   9      152.60      145.03     16.62 o 
   3   7   9      271.67      277.37     24.81 o 
   4   7   9       71.99       72.14     13.15 o 
   5   7   9        7.02       15.35     12.27 o 
   6   7   9       62.72       67.76     13.69 o 
   7   7   9       33.18       46.72     13.90 o 
  -7   8   9       16.80       25.84     19.22 o 
  -6   8   9        9.24       30.36     18.67 o 
  -5   8   9       30.98       36.03     16.95 o 
  -4   8   9       21.92       29.57     13.45 o 
  -3   8   9      138.56      156.14     22.10 o 
  -2   8   9      145.91      139.52     20.71 o 
  -1   8   9       35.58       47.20     13.89 o 
   0   8   9       18.57       33.87     17.58 o 
   1   8   9       60.30       53.25     12.66 o 
   2   8   9      166.87      196.43     17.59 o 
   3   8   9      106.94      138.91     15.66 o 
   4   8   9      121.18      117.70     15.08 o 
   5   8   9       83.45       91.83     15.08 o 
   6   8   9       20.78       17.63     13.59 o 
   7   8   9       38.13       39.55     14.48 o 
   8   8   9        1.83       22.19     14.76 o 
  -8   9   9       19.15       -1.49     43.13 o 
  -7   9   9       11.83       17.09     19.41 o 
  -6   9   9       17.93       11.15     28.94 o 
  -5   9   9       58.35       35.98     33.21 o 
  -4   9   9       37.00       47.29     19.55 o 
  -3   9   9       74.92       85.31     23.00 o 
  -2   9   9        8.81        7.05     21.84 o 
  -1   9   9        9.59       42.27     20.90 o 
   0   9   9       82.18       99.40     15.37 o 
   1   9   9       92.26       89.49     16.95 o 
   2   9   9       14.55        0.51     12.92 o 
   3   9   9       59.49       75.85     15.24 o 
   4   9   9       46.35       40.49     13.54 o 
   5   9   9       13.13       11.97     13.24 o 
   6   9   9       23.47       23.38     17.88 o 
   7   9   9       16.45        9.07     14.75 o 
   8   9   9        0.49       -2.32     15.32 o 
   9   9   9        3.11       24.51     16.11 o 
  -9  10   9        5.03       26.56     24.01 o 
  -8  10   9        7.93      -27.60     27.60 o 
  -7  10   9        4.54       28.05     34.26 o 
  -6  10   9        9.90       21.09     33.96 o 
  -5  10   9       15.62       13.08     21.23 o 
  -4  10   9       70.74       73.18     21.78 o 
  -3  10   9      117.10      128.56     23.26 o 
  -2  10   9      106.73      145.26     21.87 o 
  -1  10   9      187.25      175.56     24.54 o 
   0  10   9       82.96       87.01     21.25 o 
   1  10   9       44.61       33.35     14.47 o 
   2  10   9        5.75       20.94     15.02 o 
   3  10   9        2.44        8.29     14.54 o 
   4  10   9        9.95       13.23     14.07 o 
   5  10   9        2.01       -6.13     13.88 o 
   6  10   9        1.24       10.14     16.67 o 
   7  10   9        6.35       10.60     14.83 o 
   8  10   9        3.71       24.47     22.57 o 
   9  10   9        9.09        6.65     16.21 o 
  10  10   9        0.78       -6.05     33.29 o 
  -8  11   9        2.73      -15.48     31.49 o 
  -7  11   9        0.53       12.79     32.46 o 
  -6  11   9       18.47       17.43     33.36 o 
  -5  11   9        7.39       12.94     22.22 o 
  -4  11   9        6.61        2.42     21.69 o 
  -3  11   9        3.37       -7.54     20.34 o 
  -2  11   9       16.42       24.61     28.01 o 
  -1  11   9       24.57       47.00     21.88 o 
   0  11   9        8.47        7.08     25.69 o 
   1  11   9       10.48        2.99     18.21 o 
   2  11   9        9.47      -14.75     14.75 o 
   3  11   9       24.14       37.55     17.86 o 
   4  11   9       41.92       41.93     16.20 o 
   5  11   9       33.38       43.49     15.84 o 
   6  11   9       14.64        8.27     19.12 o 
   7  11   9        3.16       35.76     22.46 o 
   8  11   9        0.83       -6.96     21.33 o 
   9  11   9        1.46       19.56     21.45 o 
  -7  12   9        6.45        8.53     34.56 o 
  -6  12   9        0.45       31.64     38.07 o 
  -5  12   9       13.57       45.45     24.57 o 
  -4  12   9       19.68      -22.25     22.25 o 
  -3  12   9        9.59       15.85     22.58 o 
  -2  12   9        8.88       -4.53     21.53 o 
  -1  12   9        7.99      -12.77     19.98 o 
   0  12   9        2.11       -5.23     21.81 o 
   1  12   9        3.02      -21.84     30.10 o 
   2  12   9        1.71       -4.67     20.86 o 
   3  12   9        6.43        8.20     16.34 o 
   4  12   9        1.35       -7.40     16.76 o 
   5  12   9        3.05      -20.79     23.93 o 
   6  12   9        6.76      -16.50     21.53 o 
   7  12   9        4.54       11.54     23.32 o 
  -6  13   9        9.70       19.29     25.27 o 
  -5  13   9        9.40       12.34     25.86 o 
  -4  13   9        1.04      -11.24     24.22 o 
  -3  13   9        0.21       -1.02     23.76 o 
  -2  13   9        3.80      -11.35     30.10 o 
  -1  13   9       17.08       21.35     28.28 o 
   0  13   9       13.74       -8.60     38.03 o 
   1  13   9        6.65       15.82     21.10 o 
   2  13   9       10.28       -5.41     23.08 o 
   3  13   9       21.56       28.66     23.26 o 
   4  13   9       12.51        1.58     22.89 o 
   5  13   9       19.50       24.31     23.54 o 
   6  13   9        6.08      -23.12     23.12 o 
  -3  14   9       11.55       -6.28     25.53 o 
  -2  14   9        6.41       -2.01     25.17 o 
  -1  14   9        0.18        2.03     25.64 o 
   0  14   9        5.10       -6.50     25.67 o 
   1  14   9        1.36      -14.31     25.31 o 
   2  14   9        3.57       -2.80     25.24 o 
   3  14   9        4.06      -25.46     25.46 o 
   0   1  10     1333.16     1322.43     59.11 o 
   1   1  10      163.23      151.76     12.90 o 
  -1   2  10      149.70      128.23     12.05 o 
   0   2  10      896.86      927.49     41.82 o 
   1   2  10      265.69      245.18     15.64 o 
   2   2  10      387.71      253.53     94.96 o 
  -2   3  10       59.52       61.89      8.16 o 
  -1   3  10      535.57      515.98     25.90 o 
   0   3  10      404.73      396.78     24.99 o 
   1   3  10      269.87      282.31     14.45 o 
   2   3  10     1123.78     1071.68     41.57 o 
   3   3  10      278.97      290.05     15.25 o 
  -3   4  10       88.29       81.96     11.51 o 
  -2   4  10       95.95      102.97     17.70 o 
  -1   4  10      172.96      166.72     15.41 o 
   0   4  10       50.93       53.58      9.28 o 
   1   4  10      145.96      140.07     12.10 o 
   2   4  10      107.80       95.04     10.71 o 
   3   4  10       35.19       29.88      8.54 o 
   4   4  10      148.13      157.39     15.00 o 
  -4   5  10      175.76      165.85     14.74 o 
  -3   5  10      199.81      164.40     56.88 o 
  -2   5  10      160.93      202.64     17.42 o 
  -1   5  10      573.13      508.37     25.10 o 
   0   5  10      355.02      348.30     18.71 o 
   1   5  10      421.06      473.86     23.66 o 
   2   5  10      263.98      207.03     17.02 o 
   3   5  10      139.89      140.91     14.91 o 
   4   5  10       42.41       22.48     10.98 o 
   5   5  10       86.60       71.58     12.77 o 
  -5   6  10        7.64       10.79     11.40 o 
  -4   6  10       45.58       43.02     26.00 o 
  -3   6  10       17.37        7.48     17.09 o 
  -2   6  10       15.95       20.76     10.38 o 
  -1   6  10      128.10      119.53     12.15 o 
   0   6  10       28.20       29.19     12.55 o 
   1   6  10      110.44       92.68     13.85 o 
   2   6  10       71.49       78.88     13.31 o 
   3   6  10      156.88      147.92     16.81 o 
   4   6  10      107.59       95.90     14.01 o 
   5   6  10      116.51       92.21     31.26 o 
   6   6  10       86.52       68.51     12.77 o 
  -6   7  10       20.46       25.84     33.70 o 
  -5   7  10       28.81       51.93     17.37 o 
  -4   7  10       18.52       -6.05     16.12 o 
  -3   7  10      151.36      206.28     18.35 o 
  -2   7  10      191.56      174.70     21.80 o 
  -1   7  10        0.91      -11.87     11.87 o 
   0   7  10      194.53      251.00     19.81 o 
   1   7  10      430.67      371.12     24.43 o 
   2   7  10       93.30       97.76     14.23 o 
   3   7  10       39.47       56.92     12.55 o 
   4   7  10       27.43       15.73     12.09 o 
   5   7  10      119.05      122.57     18.14 o 
   6   7  10       46.11       41.96     13.11 o 
   7   7  10       82.16       60.18     30.58 o 
  -7   8  10       59.12       41.80     22.77 o 
  -6   8  10        0.89       -4.10     20.80 o 
  -5   8  10        1.10        7.95     17.36 o 
  -4   8  10        5.88        0.67     28.87 o 
  -3   8  10       56.20       41.39     19.12 o 
  -2   8  10       39.47       41.97     18.48 o 
  -1   8  10      151.80      167.17     17.73 o 
   0   8  10       89.40       84.42     18.18 o 
   1   8  10       20.08       20.68     13.63 o 
   2   8  10       49.04       64.44     14.48 o 
   3   8  10       39.31       42.01     14.10 o 
   4   8  10       10.22       33.59     13.74 o 
   5   8  10        2.36       -3.45     13.12 o 
   6   8  10       14.76        8.67     14.31 o 
   7   8  10       39.55       55.18     15.42 o 
   8   8  10       27.04       36.84     21.47 o 
  -8   9  10        8.32       26.44     34.78 o 
  -7   9  10        0.21        2.61     30.22 o 
  -6   9  10       11.03       -0.52     31.26 o 
  -5   9  10       19.20      -20.49     30.22 o 
  -4   9  10       31.01       54.23     21.10 o 
  -3   9  10       14.86       16.65     19.12 o 
  -2   9  10        5.09       18.54     19.38 o 
  -1   9  10      128.47      145.90     23.72 o 
   0   9  10       13.09       14.96     18.60 o 
   1   9  10      120.85      166.08     18.77 o 
   2   9  10       67.68       64.66     15.24 o 
   3   9  10        2.93       11.28     13.56 o 
   4   9  10       13.68       28.26     14.71 o 
   5   9  10        6.84       12.53     14.23 o 
   6   9  10       11.10       17.37     14.26 o 
   7   9  10        3.99       34.82     15.59 o 
   8   9  10        2.59       17.21     15.83 o 
   9   9  10       18.11       32.95     22.67 o 
  -9  10  10        8.39       10.85     34.56 o 
  -8  10  10        6.10      -25.81     32.01 o 
  -7  10  10        4.70       -1.12     32.01 o 
  -6  10  10        0.24      -11.74     31.86 o 
  -5  10  10        7.92        7.48     32.61 o 
  -4  10  10       15.39        8.19     22.62 o 
  -3  10  10       29.86       42.10     21.70 o 
  -2  10  10       80.34      117.51     23.45 o 
  -1  10  10       35.99       33.59     40.39 o 
   0  10  10       37.00       20.22     19.53 o 
   1  10  10      107.89      108.40     17.87 o 
   2  10  10       76.63       57.99     16.10 o 
   3  10  10        2.99       11.20     24.11 o 
   4  10  10        0.02       19.14     15.43 o 
   5  10  10        3.11       23.28     17.46 o 
   6  10  10        6.88       40.34     16.04 o 
   7  10  10        2.65        7.92     15.85 o 
   8  10  10       11.39       30.67     17.44 o 
   9  10  10        0.33      -13.90     23.21 o 
  -8  11  10        0.79        8.60     33.44 o 
  -7  11  10       10.62        3.07     37.33 o 
  -6  11  10        1.11       10.62     38.07 o 
  -5  11  10       15.62       18.71     23.36 o 
  -4  11  10       12.88        4.09     22.04 o 
  -3  11  10       12.88        4.77     21.92 o 
  -2  11  10       18.03       12.26     21.73 o 
  -1  11  10       11.57       14.10     21.35 o 
   0  11  10       22.72       13.63     26.29 o 
   1  11  10       12.58       32.24     17.41 o 
   2  11  10        9.34       37.67     16.05 o 
   3  11  10       45.65       77.04     24.61 o 
   4  11  10       28.04        6.22     15.71 o 
   5  11  10       11.13       14.71     17.52 o 
   6  11  10        2.95      -13.79     15.33 o 
   7  11  10        2.64       23.58     18.56 o 
   8  11  10        7.60       19.77     40.06 o 
  -6  12  10        3.62       40.54     37.85 o 
  -5  12  10       10.56       19.99     24.41 o 
  -4  12  10        4.74        0.35     23.32 o 
  -3  12  10        1.62      -20.79     23.22 o 
  -2  12  10        6.73      -11.49     24.69 o 
  -1  12  10        3.78      -21.78     21.78 o 
   0  12  10       13.60       -9.90     22.41 o 
   1  12  10        7.33        9.80     21.97 o 
   2  12  10        0.00      -10.96     17.12 o 
   3  12  10        1.65        1.92     17.20 o 
   4  12  10        1.25        5.56     16.79 o 
   5  12  10        3.68        7.06     17.87 o 
   6  12  10        0.58        8.80     21.89 o 
  -4  13  10        3.39       -5.08     24.89 o 
  -3  13  10        4.09       54.92     26.53 o 
  -2  13  10        5.80      -13.44     24.85 o 
  -1  13  10       16.72       -5.49     24.79 o 
   0  13  10       22.34      -24.24     24.24 o 
   1  13  10       10.54       41.62     26.41 o 
   2  13  10       19.52       -4.49     23.00 o 
   3  13  10        4.82       -7.77     23.87 o 
   4  13  10        1.36        6.77     25.16 o 
   0   1  11       62.98       67.28     10.75 o 
   1   1  11      307.08      312.91     19.16 o 
  -1   2  11      326.24      302.19     18.40 o 
   0   2  11      284.81      307.78     19.68 o 
   1   2  11       25.02       26.98      9.49 o 
   2   2  11      130.49       70.91     21.38 o 
  -2   3  11       75.11       86.47     14.00 o 
  -1   3  11      466.07      461.53     23.71 o 
   0   3  11       70.52       85.35     14.08 o 
   1   3  11       36.53       48.60     10.45 o 
   2   3  11      294.61      282.38     17.91 o 
   3   3  11      382.84      380.02     18.41 o 
  -3   4  11      258.34      267.39     17.04 o 
  -2   4  11       29.29       40.27     12.25 o 
  -1   4  11      568.75      548.20     33.91 o 
   0   4  11        6.72        2.83     11.37 o 
   1   4  11       31.49       32.16      9.70 o 
   2   4  11      294.91      281.88     45.79 o 
   3   4  11       20.08       18.87      9.74 o 
   4   4  11       97.13      103.14     13.48 o 
  -4   5  11      121.91      112.94     20.55 o 
  -3   5  11      478.22      358.13     61.22 o 
  -2   5  11      246.61      253.05     20.19 o 
  -1   5  11      307.35      272.37     19.97 o 
   0   5  11       11.45        2.89      9.36 o 
   1   5  11      176.87      172.51     16.52 o 
   2   5  11      153.98      156.85     15.96 o 
   3   5  11      102.54      100.69     13.19 o 
   4   5  11      109.27      112.86     14.58 o 
   5   5  11       48.59       35.86     12.40 o 
  -5   6  11       83.63      102.70     29.69 o 
  -4   6  11       75.89       63.55     16.53 o 
  -3   6  11       89.42      115.97     20.06 o 
  -2   6  11       51.35       66.39     14.33 o 
  -1   6  11       82.75      100.80     14.92 o 
   0   6  11      110.73      120.01     15.89 o 
   1   6  11      103.56      115.08     15.14 o 
   2   6  11        2.01        8.80     13.32 o 
   3   6  11       47.00       47.70     12.91 o 
   4   6  11       50.37       91.39     16.09 o 
   5   6  11       24.34       12.02     11.55 o 
   6   6  11       70.35       71.06     20.85 o 
  -6   7  11        6.34        1.23     28.13 o 
  -5   7  11       67.26       53.03     34.03 o 
  -4   7  11      141.86      157.48     23.75 o 
  -3   7  11       34.66       35.61     30.22 o 
  -2   7  11        2.23       19.81     17.98 o 
  -1   7  11       60.18      100.00     16.11 o 
   0   7  11       44.70       60.02     14.84 o 
   1   7  11       18.26       32.37     13.12 o 
   2   7  11       10.97        5.36     12.94 o 
   3   7  11        9.60       13.58     18.84 o 
   4   7  11       74.80       88.34     15.19 o 
   5   7  11       53.57       59.09     14.33 o 
   6   7  11      184.99       92.36     59.75 o 
   7   7  11       39.60       49.37     20.21 o 
  -7   8  11        7.04       18.30     19.73 o 
  -6   8  11       10.12        0.78     19.71 o 
  -5   8  11       14.34       15.78     31.19 o 
  -4   8  11       27.18       35.30     32.09 o 
  -3   8  11       25.50        9.45     19.34 o 
  -2   8  11       42.04       53.27     20.20 o 
  -1   8  11       22.09       47.18     15.12 o 
   0   8  11       25.87       29.30     15.61 o 
   1   8  11       16.65       47.95     14.84 o 
   2   8  11       11.61        6.05     13.88 o 
   3   8  11        4.03       -1.58     13.96 o 
   4   8  11       23.84       53.39     14.95 o 
   5   8  11       13.16       23.07     15.24 o 
   6   8  11       41.60       50.00     14.93 o 
   7   8  11       17.88       24.45     26.06 o 
   8   8  11        1.38        2.36     22.46 o 
  -8   9  11        1.51        9.57     32.24 o 
  -7   9  11        6.77       36.35     33.66 o 
  -6   9  11        8.08       33.36     33.89 o 
  -5   9  11       26.79       40.77     34.33 o 
  -4   9  11       52.63       16.24     32.84 o 
  -3   9  11       56.15       70.62     21.48 o 
  -2   9  11       38.55       22.08     20.17 o 
  -1   9  11       33.06       53.72     20.65 o 
   0   9  11       19.07        4.00     14.80 o 
   1   9  11       26.08       22.75     16.16 o 
   2   9  11        4.35        1.57     15.01 o 
   3   9  11        2.01       22.16     15.47 o 
   4   9  11       27.85       47.99     15.55 o 
   5   9  11       33.05       58.47     28.03 o 
   6   9  11        4.17       28.41     17.76 o 
   7   9  11        8.56       32.00     15.89 o 
   8   9  11        3.71       30.57     22.55 o 
   9   9  11        4.44       18.53     23.80 o 
  -8  10  11        0.01       -4.19     34.33 o 
  -7  10  11        0.30       -6.88     33.06 o 
  -6  10  11        0.33      -21.09     37.40 o 
  -5  10  11        2.82        6.44     34.56 o 
  -4  10  11        1.36       21.35     22.47 o 
  -3  10  11        1.36       24.26     21.96 o 
  -2  10  11        2.09       34.16     22.00 o 
  -1  10  11        6.90        3.25     21.50 o 
   0  10  11        6.36        9.95     16.41 o 
   1  10  11       40.11       28.29     19.63 o 
   2  10  11       27.67       44.80     16.88 o 
   3  10  11        7.39       14.56     15.72 o 
   4  10  11        3.04       16.87     16.39 o 
   5  10  11        0.42       18.44     15.86 o 
   6  10  11        5.09        6.56     16.78 o 
   7  10  11        6.36       15.50     17.09 o 
   8  10  11        2.56       25.48     23.74 o 
  -7  11  11        2.31        7.63     35.83 o 
  -6  11  11        7.02       20.12     37.18 o 
  -5  11  11        9.85       14.96     35.98 o 
  -4  11  11        8.42       31.58     29.36 o 
  -3  11  11        1.98        3.20     22.21 o 
  -2  11  11        0.11       -5.73     22.62 o 
  -1  11  11        8.59       29.62     22.96 o 
   0  11  11       18.15        6.60     21.67 o 
   1  11  11        6.83       17.50     17.29 o 
   2  11  11       11.44        2.88     17.08 o 
   3  11  11       24.75       33.66     17.22 o 
   4  11  11       11.07       -6.67     16.18 o 
   5  11  11       14.74       29.01     17.12 o 
   6  11  11       12.24       15.38     16.90 o 
   7  11  11        8.57      -16.23     18.22 o 
  -5  12  11        8.24      -13.46     37.85 o 
  -4  12  11        8.65       17.96     25.18 o 
  -3  12  11       20.44       44.18     33.17 o 
  -2  12  11       12.16        9.34     34.78 o 
  -1  12  11       13.13       12.51     24.14 o 
   0  12  11       10.72      -18.62     43.16 o 
   1  12  11        0.98       10.57     23.37 o 
   2  12  11        4.17       -2.98     18.99 o 
   3  12  11       10.65        7.34     18.54 o 
   4  12  11        0.06      -11.13     17.23 o 
   5  12  11        3.28        1.17     17.75 o 
  -2  13  11        9.98        1.06     26.37 o 
  -1  13  11        2.46      -23.92     24.87 o 
   0  13  11        0.22      -12.34     24.21 o 
   1  13  11        2.67      -24.89     24.89 o 
   2  13  11        1.07        6.25     25.26 o 
   0   0  12     1366.33     1223.41    112.28 o 
   0   1  12      303.47      300.60     18.40 o 
   1   1  12      136.61      123.08     12.64 o 
  -1   2  12      755.12      760.94     36.12 o 
   0   2  12       26.14       17.78     10.66 o 
   1   2  12      179.69      193.09     15.35 o 
   2   2  12      133.30      149.21     13.45 o 
  -2   3  12       99.10       62.04     21.72 o 
  -1   3  12       57.68       72.57     12.00 o 
   0   3  12      404.95      344.07     49.99 o 
   1   3  12      280.68      251.70     24.71 o 
   2   3  12      110.33      121.05     13.52 o 
   3   3  12       15.27        9.92     11.21 o 
  -3   4  12       63.05       91.21     16.03 o 
  -2   4  12      198.85      207.30     19.18 o 
  -1   4  12       63.99       28.40     14.80 o 
   0   4  12       35.32       35.94     13.09 o 
   1   4  12       36.82       40.18     13.14 o 
   2   4  12       21.53       25.31      6.72 o 
   3   4  12       51.87       74.33     15.30 o 
   4   4  12        5.56       -5.52     16.95 o 
  -4   5  12       15.25       30.74     19.01 o 
  -3   5  12        7.73       22.80     15.04 o 
  -2   5  12       36.10       68.28     14.50 o 
  -1   5  12       55.17       73.92     14.79 o 
   0   5  12      104.81      113.68     20.73 o 
   1   5  12       13.50        3.05     12.50 o 
   2   5  12        7.70       -1.03     12.36 o 
   3   5  12       24.70       25.18     15.28 o 
   4   5  12        7.11        6.20     13.04 o 
   5   5  12       35.17       23.16     20.49 o 
  -5   6  12       33.30       30.18     19.79 o 
  -4   6  12       29.19       31.97     30.00 o 
  -3   6  12       44.34       38.34     17.01 o 
  -2   6  12       25.10       27.75     19.85 o 
  -1   6  12        5.60      -16.96     16.96 o 
   0   6  12       31.79       32.61     14.23 o 
   1   6  12      111.73      128.43     16.44 o 
   2   6  12      317.34      324.60     26.00 o 
   3   6  12       66.74       45.65     14.58 o 
   4   6  12       11.55       14.25     10.29 o 
   5   6  12       33.10       51.87     28.91 o 
   6   6  12       40.88       29.73     20.13 o 
  -6   7  12       30.45       35.04     21.44 o 
  -5   7  12       37.72       39.57     24.61 o 
  -4   7  12       24.55       29.32     32.09 o 
  -3   7  12        7.97       -4.71     30.66 o 
  -2   7  12        1.86       59.69     30.89 o 
  -1   7  12       65.56       73.34     17.02 o 
   0   7  12       31.01       25.95     15.63 o 
   1   7  12        5.93       15.44     14.41 o 
   2   7  12       19.03       32.00     15.16 o 
   3   7  12        8.26       14.24     16.76 o 
   4   7  12       51.88       59.29     15.88 o 
   5   7  12        9.61       35.24     14.58 o 
   6   7  12        0.48       25.14     23.56 o 
   7   7  12        5.71       25.63     25.77 o 
  -7   8  12        1.36      -35.01     35.01 o 
  -6   8  12        0.80       27.82     33.73 o 
  -5   8  12        2.60       31.34     32.54 o 
  -4   8  12       52.20      -23.78     33.29 o 
  -3   8  12        6.40        5.46     32.54 o 
  -2   8  12       35.99       30.45     19.98 o 
  -1   8  12       19.81        3.03     17.20 o 
   0   8  12       28.99       35.63     18.09 o 
   1   8  12      137.50      203.44     20.57 o 
   2   8  12       35.43       31.68     15.60 o 
   3   8  12       28.29       47.67     16.17 o 
   4   8  12       56.76       67.16     17.10 o 
   5   8  12       14.17       31.46     15.85 o 
   6   8  12        6.53       20.06     22.56 o 
   7   8  12        0.00        1.21     21.42 o 
   8   8  12        8.26       10.07     23.95 o 
  -8   9  12        3.06      -36.58     36.58 o 
  -7   9  12       17.78       -4.93     34.93 o 
  -6   9  12       12.19       13.01     35.16 o 
  -5   9  12       21.28       46.30     36.50 o 
  -4   9  12        1.85        7.56     34.26 o 
  -3   9  12       36.23       67.99     36.21 o 
  -2   9  12       93.85      116.07     24.24 o 
  -1   9  12        7.25       25.60     20.52 o 
   0   9  12        2.72       23.93     16.48 o 
   1   9  12        6.38       29.86     16.08 o 
   2   9  12        1.56        4.37     16.30 o 
   3   9  12       31.18       36.41     16.07 o 
   4   9  12        1.79      -12.64     16.01 o 
   5   9  12        1.56        2.86     16.48 o 
   6   9  12        1.03        1.72     15.53 o 
   7   9  12        4.10      -11.39     23.00 o 
   8   9  12       11.87       -4.30     25.09 o 
  -7  10  12        8.42       -2.32     39.42 o 
  -6  10  12        4.86       46.98     37.77 o 
  -5  10  12       18.65      -16.98     36.58 o 
  -4  10  12        1.95       14.29     37.10 o 
  -3  10  12        4.84       11.45     22.92 o 
  -2  10  12        3.13       12.00     22.15 o 
  -1  10  12       18.02       45.70     21.76 o 
   0  10  12       43.27       55.46     18.54 o 
   1  10  12       18.74       16.87     17.27 o 
   2  10  12        5.62       24.66     17.69 o 
   3  10  12        9.52       25.50     17.52 o 
   4  10  12        0.21      -13.73     22.98 o 
   5  10  12        6.65       29.81     17.57 o 
   6  10  12        1.23       29.55     17.82 o 
   7  10  12        2.28       10.63     23.54 o 
  -6  11  12        1.20      -20.65     36.80 o 
  -5  11  12        2.08      -19.00     36.87 o 
  -4  11  12        5.39       27.53     43.23 o 
  -3  11  12        7.82        7.83     24.29 o 
  -2  11  12        0.34      -11.13     22.98 o 
  -1  11  12        3.87        9.23     23.73 o 
   0  11  12        1.46      -22.19     22.32 o 
   1  11  12        4.66       -8.73     18.41 o 
   2  11  12       11.66        8.84     18.54 o 
   3  11  12        0.12        5.86     17.98 o 
   4  11  12        3.03       -0.66     17.76 o 
   5  11  12        7.57       14.94     19.12 o 
   6  11  12        1.28        8.20     18.11 o 
  -3  12  12        6.85       11.69     25.97 o 
  -2  12  12        4.42       -7.62     51.31 o 
  -1  12  12        2.33       26.38     25.07 o 
   0  12  12        2.70       29.70     24.82 o 
   1  12  12        1.57       -9.23     23.73 o 
   2  12  12        0.93       -5.84     19.44 o 
   3  12  12        6.07        0.63     19.44 o 
   0   1  13       19.94       27.99     11.08 o 
   1   1  13       33.07       37.46     11.78 o 
  -1   2  13        6.60       13.28     13.89 o 
   0   2  13       25.91       58.72     12.22 o 
   1   2  13       22.43       34.39     11.61 o 
   2   2  13      216.96      220.18     17.16 o 
  -2   3  13        5.82        0.78      8.78 o 
  -1   3  13       60.68       55.38     12.05 o 
   0   3  13       57.19       68.89     12.08 o 
   1   3  13       12.64        4.54      9.24 o 
   2   3  13      129.04      150.93     14.86 o 
   3   3  13       47.64       51.39     12.18 o 
  -3   4  13       75.92       84.45     20.31 o 
  -2   4  13       27.68       33.85     14.28 o 
  -1   4  13       15.05        3.25      7.67 o 
   0   4  13      107.87      113.44     15.92 o 
   1   4  13       93.44      107.24     15.85 o 
   2   4  13      107.26      135.30     21.99 o 
   3   4  13       20.87       12.52     18.10 o 
   4   4  13       73.10       66.12     20.91 o 
  -4   5  13       42.34       36.08     19.22 o 
  -3   5  13       68.38       68.24     19.81 o 
  -2   5  13       71.33       57.17     14.42 o 
  -1   5  13       14.62       32.73     14.61 o 
   0   5  13        8.36       19.73     19.50 o 
   1   5  13       17.99       50.24     19.99 o 
   2   5  13      109.57      130.36     16.97 o 
   3   5  13       17.45       35.36     12.07 o 
   4   5  13       49.77       62.16     21.49 o 
   5   5  13       10.16        0.55     18.71 o 
  -5   6  13       34.04       43.54     20.63 o 
  -4   6  13       49.70       45.94     34.86 o 
  -3   6  13       26.29        2.61     29.47 o 
  -2   6  13       22.35       20.31     20.55 o 
  -1   6  13       21.52       42.13     19.50 o 
   0   6  13        4.59       12.01     20.08 o 
   1   6  13       54.13       72.99     15.49 o 
   2   6  13       23.84       17.31     13.89 o 
   3   6  13       85.90       98.90     16.16 o 
   4   6  13      109.96      121.30     23.98 o 
   5   6  13      125.45      123.57     25.28 o 
   6   6  13       48.94       61.19     22.95 o 
  -6   7  13       15.95        0.06     22.51 o 
  -5   7  13        1.86       27.82     35.45 o 
  -4   7  13       37.77       59.69     33.14 o 
  -3   7  13        7.80        4.41     32.61 o 
  -2   7  13       70.94      105.47     36.21 o 
  -1   7  13       24.09       27.89     21.81 o 
   0   7  13        4.71        7.87     15.43 o 
   1   7  13       10.91       -2.59     15.57 o 
   2   7  13        3.46        8.86     15.61 o 
   3   7  13       22.72       17.54     19.15 o 
   4   7  13       10.70       17.31     15.89 o 
   5   7  13       14.19        7.01     23.78 o 
   6   7  13        3.82       22.49     23.40 o 
   7   7  13        7.11       19.78     24.07 o 
  -7   8  13       10.06       14.36     35.68 o 
  -6   8  13        2.23       39.79     36.05 o 
  -5   8  13        1.05       15.11     34.33 o 
  -4   8  13        9.03       17.20     35.68 o 
  -3   8  13       24.97       65.15     38.00 o 
  -2   8  13       27.71       69.71     36.13 o 
  -1   8  13       23.28       29.95     16.07 o 
   0   8  13       25.15       27.19     16.75 o 
   1   8  13        9.77       -3.96     15.55 o 
   2   8  13       26.78       41.31     16.40 o 
   3   8  13       43.06       77.60     17.33 o 
   4   8  13       30.04       36.40     19.88 o 
   5   8  13        2.84      -14.65     21.86 o 
   6   8  13       14.65       47.72     41.44 o 
   7   8  13        3.24        8.88     24.35 o 
   8   8  13        1.85       14.58     35.16 o 
  -7   9  13        2.07       25.65     40.69 o 
  -6   9  13        3.96      -13.09     36.95 o 
  -5   9  13        2.89        7.85     35.38 o 
  -4   9  13        5.88       39.42     38.22 o 
  -3   9  13        5.40      -25.96     35.23 o 
  -2   9  13        2.10       24.46     36.05 o 
  -1   9  13        7.90      -20.70     20.70 o 
   0   9  13       11.58       46.70     17.86 o 
   1   9  13       10.31       13.65     16.98 o 
   2   9  13        1.52       16.89     17.60 o 
   3   9  13        0.72      -15.61     16.38 o 
   4   9  13        9.14       30.53     16.76 o 
   5   9  13        8.78       21.35     18.45 o 
   6   9  13        3.50       18.25     23.92 o 
   7   9  13        4.32        0.69     26.35 o 
  -6  10  13        5.89       -4.56     38.07 o 
  -5  10  13        4.68      -18.40     38.37 o 
  -4  10  13       15.69       40.17     40.09 o 
  -3  10  13       24.16       51.83     38.74 o 
  -2  10  13       34.10       26.05     23.99 o 
  -1  10  13       23.84       19.31     23.29 o 
   0  10  13       10.01        3.96     17.52 o 
   1  10  13        7.92       -6.57     17.93 o 
   2  10  13        0.74        1.47     17.98 o 
   3  10  13        0.04       20.79     18.53 o 
   4  10  13        6.87       28.11     18.00 o 
   5  10  13        0.56       19.43     19.49 o 
   6  10  13        1.88       13.13     25.90 o 
  -4  11  13        8.29      -28.34     39.42 o 
  -3  11  13        2.83       30.45     40.17 o 
  -2  11  13        0.14       22.15     33.89 o 
  -1  11  13        1.72      -18.77     24.89 o 
   0  11  13        0.38      -27.57     27.57 o 
   1  11  13        2.37       17.23     19.08 o 
   2  11  13        3.02       -2.70     19.52 o 
   3  11  13        4.62      -18.75     18.75 o 
   4  11  13        1.74       -4.90     18.55 o 
   0   1  14      185.16      202.16     16.61 o 
   1   1  14        5.25       10.92     12.23 o 
  -1   2  14       74.70       71.17     13.86 o 
   0   2  14      205.20      224.85     17.45 o 
   1   2  14       72.32      101.81     13.83 o 
   2   2  14       93.08      104.63     14.54 o 
  -2   3  14        4.48        1.61     11.47 o 
  -1   3  14        1.89      -11.80     11.80 o 
   0   3  14        5.89       20.51     12.29 o 
   1   3  14        7.15       10.79      7.55 o 
   2   3  14      164.60      183.02     16.83 o 
   3   3  14       11.49       -1.37     15.64 o 
  -3   4  14       28.07       37.55     18.75 o 
  -2   4  14        4.88       -0.78     14.86 o 
  -1   4  14       33.07       27.85     10.80 o 
   0   4  14       15.47       27.95     14.58 o 
   1   4  14       24.71       35.98     19.91 o 
   2   4  14        3.80       35.37     19.88 o 
   3   4  14       25.39       30.56     25.06 o 
   4   4  14       52.15       31.75     20.62 o 
  -4   5  14       21.49       38.14     21.09 o 
  -3   5  14       15.67       10.59     18.96 o 
  -2   5  14       42.53       40.50     20.56 o 
  -1   5  14       44.83       36.29     21.71 o 
   0   5  14       28.53       60.74     21.61 o 
   1   5  14       29.29       59.84     25.62 o 
   2   5  14       14.81        4.29     19.03 o 
   3   5  14       12.16       21.13     21.80 o 
   4   5  14        9.09        1.70     21.30 o 
   5   5  14       14.21        1.83     21.96 o 
  -5   6  14        8.50       -8.51     22.02 o 
  -4   6  14        0.30        9.95     35.90 o 
  -3   6  14       18.33      -24.31     33.36 o 
  -2   6  14       17.58       27.65     22.23 o 
  -1   6  14        3.28       29.79     22.19 o 
   0   6  14       24.66       18.16     21.62 o 
   1   6  14       51.73       41.47     25.44 o 
   2   6  14       49.69       13.16     21.09 o 
   3   6  14       29.61       20.02     22.40 o 
   4   6  14       29.78       40.02     39.05 o 
   5   6  14       19.98       28.24     23.32 o 
   6   6  14       25.61       52.14     22.82 o 
  -6   7  14        1.43        8.08     35.98 o 
  -5   7  14        0.38      -18.10     36.50 o 
  -4   7  14        2.84      -34.78     35.23 o 
  -3   7  14       20.93       24.46     32.91 o 
  -2   7  14       15.50       54.15     35.30 o 
  -1   7  14        3.13      -11.17     22.69 o 
   0   7  14       22.46       18.08     22.96 o 
   1   7  14       44.06       37.47     15.98 o 
   2   7  14       22.38       24.38     16.65 o 
   3   7  14        2.51        9.82     15.92 o 
   4   7  14       11.23       14.97     23.96 o 
   5   7  14        0.65       -4.38     21.64 o 
   6   7  14        2.84      -18.39     22.77 o 
   7   7  14       15.00       29.54     37.93 o 
  -7   8  14        4.19       14.06     38.67 o 
  -6   8  14        3.18      -29.17     36.73 o 
  -5   8  14        2.36        7.56     39.05 o 
  -4   8  14        1.07       45.85     36.65 o 
  -3   8  14        1.48       20.34     36.58 o 
  -2   8  14        0.44       33.96     36.87 o 
  -1   8  14       17.82       36.52     24.89 o 
   0   8  14       36.17       77.20     25.18 o 
   1   8  14       11.30       22.28     19.18 o 
   2   8  14       14.75       54.27     17.67 o 
   3   8  14       12.71       31.51     17.13 o 
   4   8  14        1.54       13.95     24.84 o 
   5   8  14        0.11       11.26     24.45 o 
   6   8  14        9.76       59.14     59.84 o 
   7   8  14        5.40       -7.07     24.55 o 
  -6   9  14        3.97       12.20     38.90 o 
  -5   9  14        2.44       17.43     39.12 o 
  -4   9  14        0.19        8.45     37.47 o 
  -3   9  14        1.27      -13.16     39.19 o 
  -2   9  14        5.11       41.06     38.45 o 
  -1   9  14        1.60       -7.11     35.98 o 
   0   9  14        2.74      -19.47     19.47 o 
   1   9  14       16.70       50.52     18.92 o 
   2   9  14       14.01       31.62     22.94 o 
   3   9  14        2.72       11.09     18.50 o 
   4   9  14        5.12       13.17     19.00 o 
   5   9  14        1.24      -26.56     26.56 o 
   6   9  14        4.70       12.85     27.38 o 
  -4  10  14        9.27       -7.40     40.84 o 
  -3  10  14        5.20       20.49     41.51 o 
  -2  10  14       19.13       23.56     40.09 o 
  -1  10  14       13.80        0.11     25.08 o 
   0  10  14        6.20       -5.48     24.53 o 
   1  10  14       24.81       22.19     19.47 o 
   2  10  14       21.51       34.14     20.04 o 
   3  10  14        1.31       17.52     18.85 o 
   4  10  14        1.52       -8.51     19.65 o 
   0   1  15        0.99       -8.55     12.72 o 
   1   1  15       27.61       40.07     13.29 o 
  -1   2  15       50.59       54.37     13.55 o 
   0   2  15        7.97       16.14     13.58 o 
   1   2  15       32.30       49.20     14.04 o 
   2   2  15       69.80       61.94     14.21 o 
  -2   3  15        0.02      -11.89     12.49 o 
  -1   3  15       50.99       28.73     13.44 o 
   0   3  15        7.41       19.11     15.95 o 
   1   3  15        7.20       20.25     10.58 o 
   2   3  15       47.37       62.96     16.62 o 
   3   3  15       34.37       51.58     19.23 o 
  -3   4  15       19.80       52.76     20.08 o 
  -2   4  15        1.31        5.18     15.48 o 
  -1   4  15       37.94       36.83     15.87 o 
   0   4  15       13.35       13.60     20.75 o 
   1   4  15       22.74       15.75     36.39 o 
   2   4  15       29.75       50.99     33.92 o 
   3   4  15        1.46       13.07     20.01 o 
   4   4  15       32.65       28.79     21.92 o 
  -4   5  15       43.65       79.36     23.16 o 
  -3   5  15       53.74       82.58     36.50 o 
  -2   5  15       18.68       47.05     23.86 o 
  -1   5  15       16.61       35.41     22.96 o 
   0   5  15        7.67       43.06     23.74 o 
   1   5  15       30.56       51.79     22.42 o 
   2   5  15       13.07       24.20     21.95 o 
   3   5  15        8.27       31.32     34.78 o 
   4   5  15       55.07       88.80     24.75 o 
   5   5  15       15.60       36.95     23.97 o 
  -5   6  15        8.12      -14.66     35.30 o 
  -4   6  15       24.07       83.25     39.12 o 
  -3   6  15       12.77       35.68     36.21 o 
  -2   6  15        5.62       -5.04     23.93 o 
  -1   6  15       10.71       34.16     23.33 o 
   0   6  15        2.34       31.92     22.77 o 
   1   6  15        9.13       20.11     22.87 o 
   2   6  15        1.63       17.75     22.81 o 
   3   6  15       15.25       29.83     23.54 o 
   4   6  15       31.21       71.20     39.42 o 
   5   6  15        8.53       25.17     24.26 o 
   6   6  15        1.48       14.67     25.00 o 
  -6   7  15        2.66       44.87     39.34 o 
  -5   7  15        5.10       13.69     38.53 o 
  -4   7  15       17.40       28.42     40.09 o 
  -3   7  15        1.39       -1.64     37.85 o 
  -2   7  15       10.97      -12.41     34.11 o 
  -1   7  15       10.53       34.09     32.84 o 
   0   7  15       24.48       40.34     25.19 o 
   1   7  15        3.66      -10.13     41.03 o 
   2   7  15        3.00       -0.40     23.12 o 
   3   7  15        0.75      -11.05     36.50 o 
   4   7  15        9.33       28.92     24.72 o 
   5   7  15        2.72       38.88     26.44 o 
   6   7  15        7.34       21.59     25.00 o 
  -5   8  15        3.19      -15.11     39.94 o 
  -4   8  15       11.10        5.76     40.46 o 
  -3   8  15        5.30        2.47     35.75 o 
  -2   8  15        5.91        1.05     37.10 o 
  -1   8  15        7.64       35.45     26.76 o 
   0   8  15        2.11      -16.69     24.57 o 
   1   8  15        5.74       40.26     25.83 o 
   2   8  15        8.48        1.04     18.24 o 
   3   8  15        5.51       19.59     25.04 o 
   4   8  15       15.18       10.53     36.13 o 
   5   8  15        1.68        5.35     27.45 o 
  -3   9  15        7.20       84.52     41.51 o 
  -2   9  15        5.99       -9.57     39.79 o 
  -1   9  15        7.34        7.93     38.67 o 
   0   9  15        3.02      -10.31     26.00 o 
   1   9  15        0.71      -15.45     19.67 o 
   2   9  15        5.68       20.20     19.94 o 
   3   9  15        5.49       -5.06     27.19 o 
   0   0  16      119.98      125.37     32.17 o 
   0   1  16       11.82       16.75     19.54 o 
   1   1  16       14.04       17.83     14.50 o 
  -1   2  16       96.70      114.76     16.44 o 
   0   2  16       15.47        6.98     14.01 o 
   1   2  16       28.92       30.86     14.51 o 
   2   2  16       62.39       68.82     15.34 o 
  -2   3  16        4.23        7.38     17.08 o 
  -1   3  16        7.47        4.05     14.12 o 
   0   3  16       77.65      118.56     17.19 o 
   1   3  16       53.32      106.43     19.11 o 
   2   3  16       16.13        5.89     17.60 o 
   3   3  16       18.23       63.65     37.62 o 
  -3   4  16        4.20       22.24     22.06 o 
  -2   4  16        1.94      -22.41     22.41 o 
  -1   4  16        7.02       38.16     39.42 o 
   0   4  16       13.91       10.90     22.13 o 
   1   4  16        6.38       21.53     21.43 o 
   2   4  16        4.01       15.97     23.13 o 
   3   4  16        1.59       20.86     22.19 o 
   4   4  16        1.93       32.45     23.23 o 
  -4   5  16        3.90        1.57     36.87 o 
  -3   5  16        5.89       18.40     36.21 o 
  -2   5  16       20.30       15.02     24.59 o 
  -1   5  16       10.13        0.50     28.09 o 
   0   5  16       10.36        9.07     41.97 o 
   1   5  16       13.50       39.70     27.19 o 
   2   5  16        0.54      -18.09     22.05 o 
   3   5  16        0.18       10.84     24.17 o 
   4   5  16        1.19       -9.87     23.79 o 
   5   5  16        6.10        8.84     23.94 o 
  -5   6  16        2.73       16.01     38.74 o 
  -4   6  16        4.97       55.80     38.59 o 
  -3   6  16       10.34       29.32     37.18 o 
  -2   6  16        6.13       23.67     26.93 o 
  -1   6  16        6.08      -10.75     26.14 o 
   0   6  16        5.69        3.85     24.40 o 
   1   6  16       10.31       10.67     31.26 o 
   2   6  16       27.08       35.00     23.90 o 
   3   6  16       11.19       12.19     24.63 o 
   4   6  16        0.89      -21.02     24.69 o 
   5   6  16        7.18       51.35     26.76 o 
   6   6  16        4.86       33.06     38.97 o 
  -4   7  16        2.71       21.09     40.77 o 
  -3   7  16        6.60        1.35     39.49 o 
  -2   7  16        0.41      -20.80     37.02 o 
  -1   7  16       26.69       72.83     27.72 o 
   0   7  16        5.09       15.35     25.12 o 
   1   7  16        1.67       29.88     25.53 o 
   2   7  16        6.32        8.85     25.15 o 
   3   7  16        3.00       -6.71     24.64 o 
   4   7  16        3.37       -5.28     26.87 o 
  -2   8  16       15.63      -11.67     39.87 o 
  -1   8  16        2.72       -8.95     26.82 o 
   0   8  16       11.21       20.42     27.24 o 
   1   8  16       18.40       33.01     28.63 o 
   2   8  16       10.01       21.44     26.58 o 
   0   1  17        1.29        2.81     16.84 o 
   1   1  17        0.29       -4.65     14.90 o 
  -1   2  17       10.28       23.24     15.73 o 
   0   2  17        4.67       12.75     15.04 o 
   1   2  17       10.48       -8.73     14.92 o 
   2   2  17       37.91       33.52     18.44 o 
  -2   3  17        3.17       -3.63     16.99 o 
  -1   3  17       14.51        4.06     18.37 o 
   0   3  17        6.72       20.75     18.58 o 
   1   3  17        4.17       26.18     18.30 o 
   2   3  17       21.40       27.39     24.56 o 
   3   3  17       21.31       10.36     22.18 o 
  -3   4  17       39.46      128.65     41.14 o 
  -2   4  17       16.08        8.98     24.46 o 
  -1   4  17       18.55        5.90     28.46 o 
   0   4  17       29.11       45.55     24.80 o 
   1   4  17       11.56       -1.05     23.98 o 
   2   4  17       20.41       29.13     60.25 o 
   3   4  17        7.00       -1.06     23.27 o 
   4   4  17       10.87       -0.53     23.01 o 
  -4   5  17        1.83       13.09     38.82 o 
  -3   5  17       19.08       48.32     39.87 o 
  -2   5  17        8.56       38.19     28.22 o 
  -1   5  17       10.47       12.86     25.32 o 
   0   5  17        1.57      -15.45     27.72 o 
   1   5  17        2.29       -8.27     25.40 o 
   2   5  17       16.58       20.46     23.94 o 
   3   5  17        3.94       -5.28     25.35 o 
   4   5  17        1.34       17.65     24.19 o 
  -3   6  17        6.53       22.81     39.12 o 
  -2   6  17        3.12       -1.20     39.34 o 
  -1   6  17        2.13       23.11     28.68 o 
   0   6  17        5.47       17.23     38.93 o 
   1   6  17        4.62       23.10     25.76 o 
   2   6  17        2.95       -1.43     25.09 o 
   3   6  17        7.33       11.37     37.33 o 
   0   1  18       34.99       60.95     17.39 o 
   1   1  18        0.36        6.76     17.73 o 
  -1   2  18        6.02       16.81     17.34 o 
   0   2  18       34.32       42.82     20.06 o 
   1   2  18        6.08       -4.57     19.52 o 
   2   2  18        0.72        6.59     19.97 o 
  -2   3  18        6.23        3.35     26.37 o 
  -1   3  18       10.83       -0.90     25.90 o 
   0   3  18        6.88       12.37     45.10 o 
   1   3  18       23.58       56.57     24.98 o 
   2   3  18       19.42       14.25     23.77 o 
   3   3  18        3.98      -11.86     23.43 o 
  -2   4  18        1.30       25.23     26.83 o 
  -1   4  18        0.48        7.39     28.73 o 
   0   4  18        1.17       -7.68     24.87 o 
   1   4  18        1.47      -13.37     25.41 o 
   2   4  18        2.00       30.89     37.77 o 
                                                 
